# Supplementary material for: Measuring luteinising hormone pulsatility with a robotic aptamer-enabled electrochemical reader
Source: Nat Commun. 2019 Feb 20;10:852. doi: 10.1038/s41467-019-08799-6 (PMC6382769; doi:10.1038/s41467-019-08799-6)
Supplement: Supplementary file 3 — Source Data File [file 41467_2019_8799_MOESM3_ESM.xlsx]

## Sheet: Figure 1c
Figure 1c	The raw LH concentration profile and BSA analysis
	Collection time	Menopause	Normal	HA		Pulse intervals	Menopause	Normal	HA
	0	23.1124	4.7895	-3.0313e-05		40	1.64984e-06	1.74671e-05	0.000108324
	10	25.2095	4.5171	-0.05858		40.1097	1.70324e-06	1.81194e-05	9.77745e-05
	20	17.4035	3.69989	0.17561		40.2194	1.74174e-06	1.88587e-05	8.85936e-05
	30	20.4327	3.01889	0.29674		40.3291	1.76391e-06	1.96762e-05	8.06988e-05
	40	30.2194	2.20168	0.38052		40.4388	1.76905e-06	2.05587e-05	7.40066e-05
	50	28.3552	1.79308	0.14634		40.5485	1.75773e-06	2.14849e-05	6.84026e-05
	60	27.6562	1.86118	0.35125		40.6582	1.73138e-06	2.24272e-05	6.37705e-05
	70	19.6172	1.99738	0.05852		40.7679	1.69158e-06	2.33521e-05	6.00294e-05
	80	21.1318	2.06548	0.02924		40.8776	1.6408e-06	2.42216e-05	5.7071e-05
	90	19.0346	1.72498	-3.0313e-05		40.9873	1.58131e-06	2.49958e-05	5.48167e-05
	100	21.5978	5.7429	0.2927		41.097	1.51536e-06	2.5634e-05	5.31987e-05
	110	22.7629	5.2662	0.32197		41.2067	1.44515e-06	2.61047e-05	5.21426e-05
	120	15.7724	5.13	0.4333		41.3164	1.37245e-06	2.63773e-05	5.16052e-05
	130	14.4908	5.1981	0.4333		41.4261	1.29891e-06	2.64428e-05	5.15213e-05
	140	12.9762	4.5852	0.46834		41.5358	1.22583e-06	2.6293e-05	5.18576e-05
	150	16.2384	4.5171	0.38052		41.6455	1.15427e-06	2.59448e-05	5.25571e-05
	160	17.287	3.90419	0.40979		41.7552	1.08512e-06	2.54161e-05	5.35832e-05
	170	26.1416	4.2447	0.40979		41.8649	1.01904e-06	2.47412e-05	5.48834e-05
	180	14.2578	5.0619	0.08779		41.9746	9.56526e-07	2.39563e-05	5.64083e-05
	190	10.2965	4.9938	0.23415		42.0843	8.97996e-07	2.30999e-05	5.81045e-05
	200	18.1026	5.0619	0.05852		42.194	8.43607e-07	2.22121e-05	5.9909e-05
	210	17.8695	4.5852	0.14634		42.3037	7.93583e-07	2.13283e-05	6.17593e-05
	220	16.2384	4.3809	0.02924		42.4134	7.4789e-07	2.04808e-05	6.35864e-05
	230	18.2191	5.0619	-3.0313e-05		42.5231	7.06432e-07	1.96961e-05	6.53222e-05
	240	20.3162	4.449	0.08779		42.6328	6.6915e-07	1.89985e-05	6.68959e-05
	250	14.3743	5.4705	0.35125		42.7425	6.35797e-07	1.84061e-05	6.82447e-05
	260	19.6172	5.4705	0.79034		42.8522	6.06102e-07	1.79338e-05	6.93146e-05
	270	19.3841	5.4024	0.87816		42.9618	5.798e-07	1.75956e-05	7.006e-05
	280	26.2581	4.5852	0.62126		43.0716	5.5666e-07	1.74078e-05	7.04408e-05
	290	24.3125	4.449	0.79034		43.1812	5.36319e-07	1.73812e-05	7.04471e-05
	300	22.2968	4.3128	0.79034		43.291	5.18498e-07	1.75309e-05	7.0077e-05
	310	20.6657	3.69989	0.80158		43.4006	5.02935e-07	1.78749e-05	6.93433e-05
	320	20.5492	5.5386	0.63549		43.5104	4.89398e-07	1.84358e-05	6.82716e-05
	330	21.2483	5.6067	0.75135		43.62	4.77705e-07	1.92438e-05	6.68963e-05
	340	22.6464	5.0619	0.719		43.7297	4.67665e-07	2.03286e-05	6.52687e-05
	350	21.4813	4.7895	0.74743		43.8394	4.5916e-07	2.17298e-05	6.34399e-05
	360	20.8987	4.3128	0.55616		43.9491	4.52112e-07	2.34944e-05	6.14634e-05
	370	24.627	4.9257	0.81962		44.0588	4.46487e-07	2.56766e-05	5.93923e-05
	380	31.1514	5.6067	0.85954		44.1685	4.42292e-07	2.83368e-05	5.72769e-05
	390	27.8892	5.4705	0.52759		44.2782	4.39569e-07	3.15399e-05	5.51634e-05
	400	25.2095	4.9938	0.2927		44.3879	4.38395e-07	3.53508e-05	5.30922e-05
	410	20.7822	4.7214	0.93671		44.4976	4.38876e-07	3.9829e-05	5.10979e-05
	420	21.7143	4.3809	0.88867		44.6073	4.41146e-07	4.50195e-05	4.92088e-05
	430	15.4229	4.17659	0.49375		44.717	4.4536e-07	5.09419e-05	4.74471e-05
	440	26.7241	3.90419	0.67823		44.8267	4.51698e-07	5.75774e-05	4.58298e-05
	450	19.8502	3.33072	0.6779		44.9364	4.60359e-07	6.48555e-05	4.43689e-05
	460	22.9959	4.17659	0.45408		45.0461	4.71563e-07	7.26423e-05	4.30723e-05
	470	22.2968	5.0619	0.40979		45.1558	4.85551e-07	8.07345e-05	4.19449e-05
	480	20.6657	4.7895	0.51667		45.2655	5.0259e-07	8.88604e-05	4.09887e-05
						45.3752	5.22969e-07	9.6692e-05	4.02041e-05
						45.4849	5.47005e-07	0.000103867	3.95898e-05
						45.5946	5.75044e-07	0.000110022	3.91441e-05
						45.7043	6.07458e-07	0.000114825	3.88643e-05
						45.814	6.44647e-07	0.000118016	3.87479e-05
						45.9237	6.87108e-07	0.000119404	3.87941e-05
						46.0334	7.35268e-07	0.000118947	3.89996e-05
						46.1431	7.89529e-07	0.000116727	3.93607e-05
						46.2528	8.50312e-07	0.000112914	3.98749e-05
						46.3625	9.17986e-07	0.000107756	4.05399e-05
						46.4722	9.92929e-07	0.000101543	4.13547e-05
						46.5819	1.07537e-06	9.45974e-05	4.23179e-05
						46.6916	1.16514e-06	8.72449e-05	4.34234e-05
						46.8013	1.26193e-06	7.97617e-05	4.46676e-05
						46.911	1.36523e-06	7.23843e-05	4.6048e-05
						47.0207	1.47402e-06	6.53073e-05	4.75606e-05
						47.1304	1.58666e-06	5.86586e-05	4.91958e-05
						47.2401	1.70118e-06	5.25234e-05	5.09465e-05
						47.3498	1.81498e-06	4.69732e-05	5.2809e-05
						47.4595	1.925e-06	4.19994e-05	5.47683e-05
						47.5692	2.02794e-06	3.7594e-05	5.68141e-05
						47.6789	2.1196e-06	3.37548e-05	5.89382e-05
						47.7886	2.19684e-06	3.04192e-05	6.11235e-05
						47.8983	2.25603e-06	2.75553e-05	6.33579e-05
						48.008	2.29389e-06	2.51247e-05	6.56277e-05
						48.1177	2.30919e-06	2.30701e-05	6.79172e-05
						48.2274	2.29962e-06	2.13698e-05	7.02131e-05
						48.3371	2.2664e-06	1.99719e-05	7.25005e-05
						48.4468	2.21012e-06	1.88532e-05	7.47662e-05
						48.5565	2.1333e-06	1.79845e-05	7.69978e-05
						48.6662	2.03921e-06	1.73429e-05	7.91846e-05
						48.7759	1.93136e-06	1.69151e-05	8.13163e-05
						48.8856	1.81412e-06	1.66833e-05	8.33872e-05
						48.9953	1.69134e-06	1.66451e-05	8.53903e-05
						49.105	1.56694e-06	1.67901e-05	8.73252e-05
						49.2147	1.44428e-06	1.71232e-05	8.91902e-05
						49.3244	1.32605e-06	1.76421e-05	9.09901e-05
						49.4341	1.21448e-06	1.83553e-05	9.273e-05
						49.5438	1.11107e-06	1.92701e-05	9.44193e-05
						49.6534	1.01667e-06	2.03932e-05	9.60703e-05
						49.7632	9.32097e-07	2.17434e-05	9.76973e-05
						49.8728	8.56993e-07	2.33202e-05	9.93179e-05
						49.9826	7.91796e-07	2.51501e-05	0.000100953
						50.0922	7.35731e-07	2.723e-05	0.000102624
						50.2019	6.88519e-07	2.957e-05	0.000104354
						50.3116	6.4996e-07	3.21804e-05	0.000106172
						50.4213	6.19313e-07	3.50464e-05	0.000108101
						50.531	5.96579e-07	3.81684e-05	0.000110174
						50.6407	5.81559e-07	4.15275e-05	0.000112419
						50.7504	5.74073e-07	4.50914e-05	0.000114861
						50.8601	5.74642e-07	4.88318e-05	0.000117538
						50.9698	5.83767e-07	5.27013e-05	0.000120481
						51.0795	6.02112e-07	5.66433e-05	0.000123711
						51.1892	6.31154e-07	6.05977e-05	0.000127262
						51.2989	6.7326e-07	6.44937e-05	0.000131176
						51.4086	7.30709e-07	6.82597e-05	0.000135463
						51.5183	8.07297e-07	7.18236e-05	0.00014015
						51.628	9.09116e-07	7.51054e-05	0.000145271
						51.7377	1.04411e-06	7.80335e-05	0.000150846
						51.8474	1.22236e-06	8.05536e-05	0.000156878
						51.9571	1.45903e-06	8.26136e-05	0.000163379
						52.0668	1.77648e-06	8.41695e-05	0.000170353
						52.1765	2.21129e-06	8.51772e-05	0.000177811
						52.2862	2.80779e-06	8.56424e-05	0.000185721
						52.3959	3.63622e-06	8.55668e-05	0.000194057
						52.5056	4.8016e-06	8.49658e-05	0.000202783
						52.6153	6.46283e-06	8.38678e-05	0.000211851
						52.725	8.88893e-06	8.23025e-05	0.000221203
						52.8347	1.24687e-05	8.03279e-05	0.000230754
						52.9444	1.78038e-05	7.8005e-05	0.00024041
						53.0541	2.58565e-05	7.53943e-05	0.000250065
						53.1638	3.81587e-05	7.25582e-05	0.000259603
						53.2735	5.71654e-05	6.95584e-05	0.000268894
						53.3832	8.68334e-05	6.64543e-05	0.000277804
						53.4929	0.000133566	6.33008e-05	0.000286191
						53.6026	0.000208224	6.01479e-05	0.000293906
						53.7123	0.000328287	5.70398e-05	0.000300809
						53.822	0.000521494	5.40124e-05	0.000306773
						53.9317	0.000833051	5.1095e-05	0.000311682
						54.0414	0.00134	4.83099e-05	0.000315432
						54.1511	0.00214	4.56736e-05	0.000317941
						54.2608	0.00344	4.3197e-05	0.000319148
						54.3705	0.00549	4.0886e-05	0.000319017
						54.4802	0.00871	3.87426e-05	0.00031754
						54.5899	0.01371	3.67654e-05	0.000314732
						54.6996	0.02131	3.49504e-05	0.000310638
						54.8093	0.03263	3.32916e-05	0.000305321
						54.919	0.0491	3.17814e-05	0.000298871
						55.0287	0.07239	3.04113e-05	0.000291391
						55.1384	0.10424	2.91721e-05	0.000283002
						55.2481	0.14625	2.80546e-05	0.000273832
						55.3578	0.19941	2.70491e-05	0.000264017
						55.4675	0.26363	2.61463e-05	0.000253693
						55.5772	0.33725	2.53373e-05	0.000242995
						55.6869	0.41674	2.46132e-05	0.000232054
						55.7966	0.49673	2.39659e-05	0.000220992
						55.9063	0.57041	2.33879e-05	0.000209922
						56.016	0.63022	2.28726e-05	0.000198949
						56.1257	0.66993	2.24123e-05	0.000188164
						56.2353	0.68528	2.20006e-05	0.000177642
						56.3451	0.67489	2.16321e-05	0.000167445
						56.4547	0.64042	2.13017e-05	0.000157627
						56.5645	0.58618	2.1005e-05	0.000148224
						56.6741	0.51818	2.07378e-05	0.000139267
						56.7838	0.44301	2.04969e-05	0.000130774
						56.8935	0.36699	2.02797e-05	0.000122767
						57.0032	0.29538	2.00834e-05	0.000115247
						57.1129	0.23143	1.99058e-05	0.000108202
						57.2226	0.17686	1.97451e-05	0.000101624
						57.3323	0.13208	1.96003e-05	9.55007e-05
						57.442	0.09658	1.94705e-05	8.98157e-05
						57.5517	0.06954	1.93557e-05	8.45665e-05
						57.6614	0.04937	1.92556e-05	7.97251e-05
						57.7711	0.03456	1.91699e-05	7.5263e-05
						57.8808	0.02389	1.90989e-05	7.11592e-05
						57.9905	0.01635	1.90431e-05	6.73926e-05
						58.1002	0.01117	1.9004e-05	6.39588e-05
						58.2099	0.0076	1.89819e-05	6.08235e-05
						58.3196	0.00514	1.89774e-05	5.79628e-05
						58.4293	0.00347	1.89915e-05	5.53583e-05
						58.539	0.00235	1.90262e-05	5.30025e-05
						58.6487	0.0016	1.90824e-05	5.08747e-05
						58.7584	0.00109	1.91607e-05	4.89515e-05
						58.8681	0.000741083	1.92621e-05	4.72185e-05
						58.9778	0.000511397	1.93897e-05	4.56738e-05
						59.0875	0.000354987	1.95438e-05	4.42958e-05
						59.1972	0.000247413	1.9725e-05	4.30692e-05
						59.3069	0.000173973	1.99355e-05	4.19875e-05
						59.4166	0.000124158	2.01785e-05	4.10463e-05
						59.5263	8.91239e-05	2.04531e-05	4.02267e-05
						59.636	6.44444e-05	2.07609e-05	3.95208e-05
						59.7457	4.75017e-05	2.11077e-05	3.89325e-05
						59.8554	3.52633e-05	2.14915e-05	3.84426e-05
						59.9651	2.63985e-05	2.19138e-05	3.80451e-05
						60.0748	2.01338e-05	2.23821e-05	3.77441e-05
						60.1845	1.54888e-05	2.28937e-05	3.75242e-05
						60.2942	1.20319e-05	2.34508e-05	3.73806e-05
						60.4039	9.5129e-06	2.40623e-05	3.73169e-05
						60.5136	7.58796e-06	2.47243e-05	3.73194e-05
						60.6233	6.12516e-06	2.54417e-05	3.73866e-05
						60.733	5.01639e-06	2.62213e-05	3.75177e-05
						60.8427	4.14668e-06	2.70599e-05	3.77027e-05
						60.9524	3.47513e-06	2.79671e-05	3.79427e-05
						61.0621	2.94512e-06	2.89434e-05	3.82314e-05
						61.1718	2.52096e-06	2.9989e-05	3.85632e-05
						61.2815	2.18762e-06	3.11174e-05	3.89394e-05
						61.3912	1.91538e-06	3.23202e-05	3.935e-05
						61.5009	1.69683e-06	3.36094e-05	3.9795e-05
						61.6106	1.51827e-06	3.49839e-05	4.02683e-05
						61.7203	1.37158e-06	3.64447e-05	4.07656e-05
						61.83	1.25227e-06	3.80018e-05	4.1284e-05
						61.9397	1.15267e-06	3.96441e-05	4.18167e-05
						62.0494	1.07211e-06	4.13898e-05	4.23618e-05
						62.1591	1.00479e-06	4.3222e-05	4.29125e-05
						62.2688	9.50159e-07	4.51528e-05	4.34652e-05
						62.3785	9.05267e-07	4.71713e-05	4.40149e-05
						62.4882	8.692e-07	4.92796e-05	4.45569e-05
						62.5979	8.40532e-07	5.14708e-05	4.50867e-05
						62.7075	8.1831e-07	5.37384e-05	4.56001e-05
						62.8173	8.01902e-07	5.60764e-05	4.6092e-05
						62.9269	7.90451e-07	5.84721e-05	4.65595e-05
						63.0367	7.83736e-07	6.09172e-05	4.69971e-05
						63.1463	7.8104e-07	6.3395e-05	4.74035e-05
						63.2561	7.82335e-07	6.58927e-05	4.77729e-05
						63.3657	7.87058e-07	6.8392e-05	4.81056e-05
						63.4754	7.95243e-07	7.08741e-05	4.83962e-05
						63.5851	8.06485e-07	7.33207e-05	4.86458e-05
						63.6948	8.20793e-07	7.57081e-05	4.88508e-05
						63.8045	8.37923e-07	7.80174e-05	4.90122e-05
						63.9142	8.57792e-07	8.02249e-05	4.91291e-05
						64.0239	8.80328e-07	8.23074e-05	4.92013e-05
						64.1336	9.053e-07	8.42494e-05	4.92318e-05
						64.2433	9.32822e-07	8.60179e-05	4.92183e-05
						64.353	9.62469e-07	8.76158e-05	4.91681e-05
						64.4627	9.94546e-07	8.89925e-05	4.90767e-05
						64.5724	1.0285e-06	9.01723e-05	4.8954e-05
						64.6821	1.06456e-06	9.11057e-05	4.87972e-05
						64.7918	1.10232e-06	9.18132e-05	4.8614e-05
						64.9015	1.14176e-06	9.22745e-05	4.84064e-05
						65.0112	1.18271e-06	9.24846e-05	4.81782e-05
						65.1209	1.22486e-06	9.24662e-05	4.79351e-05
						65.2306	1.26824e-06	9.21812e-05	4.76792e-05
						65.3403	1.31243e-06	9.16819e-05	4.74168e-05
						65.45	1.35733e-06	9.09491e-05	4.71518e-05
						65.5597	1.40268e-06	9.00059e-05	4.68886e-05
						65.6694	1.44823e-06	8.88792e-05	4.66314e-05
						65.7791	1.49377e-06	8.75542e-05	4.63861e-05
						65.8888	1.53906e-06	8.60821e-05	4.6155e-05
						65.9985	1.58385e-06	8.44674e-05	4.59438e-05
						66.1082	1.6279e-06	8.27287e-05	4.57573e-05
						66.2179	1.67106e-06	8.0898e-05	4.55967e-05
						66.3276	1.71299e-06	7.89823e-05	4.54706e-05
						66.4373	1.75357e-06	7.701e-05	4.53798e-05
						66.547	1.79272e-06	7.50011e-05	4.53263e-05
						66.6567	1.82998e-06	7.29686e-05	4.53217e-05
						66.7664	1.86548e-06	7.09343e-05	4.53623e-05
						66.8761	1.89911e-06	6.89121e-05	4.54515e-05
						66.9858	1.93043e-06	6.69203e-05	4.56027e-05
						67.0955	1.9597e-06	6.4968e-05	4.58098e-05
						67.2052	1.98687e-06	6.30657e-05	4.60767e-05
						67.3149	2.01152e-06	6.12341e-05	4.64194e-05
						67.4246	2.03401e-06	5.94718e-05	4.683e-05
						67.5343	2.05435e-06	5.77858e-05	4.73124e-05
						67.644	2.07219e-06	5.61961e-05	4.78849e-05
						67.7537	2.08789e-06	5.4697e-05	4.85407e-05
						67.8634	2.10153e-06	5.32911e-05	4.92831e-05
						67.9731	2.11294e-06	5.19931e-05	5.01285e-05
						68.0828	2.12228e-06	5.08028e-05	5.10799e-05
						68.1925	2.12977e-06	4.97162e-05	5.21361e-05
						68.3022	2.13543e-06	4.87386e-05	5.33075e-05
						68.4119	2.13917e-06	4.78855e-05	5.46174e-05
						68.5216	2.14133e-06	4.71433e-05	5.6056e-05
						68.6313	2.14201e-06	4.65139e-05	5.76319e-05
						68.741	2.14117e-06	4.60107e-05	5.93697e-05
						68.8507	2.13895e-06	4.5635e-05	6.12798e-05
						68.9604	2.13555e-06	4.53805e-05	6.33612e-05
						69.0701	2.13106e-06	4.52505e-05	6.56265e-05
						69.1798	2.12545e-06	4.52645e-05	6.8115e-05
						69.2895	2.11891e-06	4.5419e-05	7.08306e-05
						69.3992	2.11156e-06	4.57131e-05	7.37795e-05
						69.5088	2.10348e-06	4.61529e-05	7.698e-05
						69.6185	2.09469e-06	4.67622e-05	8.04823e-05
						69.7283	2.0853e-06	4.75449e-05	8.43015e-05
						69.838	2.07543e-06	4.85017e-05	8.84446e-05
						69.9476	2.06513e-06	4.9644e-05	9.29381e-05
						70.0573	2.05445e-06	5.09931e-05	9.78272e-05
						70.167	2.04345e-06	5.25839e-05	0.000103183
						70.2767	2.03221e-06	5.44101e-05	0.000108994
						70.3864	2.02078e-06	5.64917e-05	0.000115299
						70.4961	2.00922e-06	5.88512e-05	0.000122141
						70.6058	1.99757e-06	6.15387e-05	0.000129613
						70.7155	1.98587e-06	6.45881e-05	0.000137774
						70.8252	1.97417e-06	6.80099e-05	0.000146636
						70.9349	1.96252e-06	7.18414e-05	0.000156258
						71.0446	1.95094e-06	7.61239e-05	0.000166707
						71.1543	1.93948e-06	8.09275e-05	0.000178095
						71.264	1.92817e-06	8.63411e-05	0.000190561
						71.3737	1.91705e-06	9.23755e-05	0.000204103
						71.4834	1.90613e-06	9.90963e-05	0.00021881
						71.5931	1.89545e-06	0.000106576	0.000234779
						71.7028	1.88503e-06	0.000114894	0.000252114
						71.8125	1.8749e-06	0.000124206	0.000271029
						71.9222	1.86511e-06	0.000134621	0.000291655
						72.0319	1.85564e-06	0.000146188	0.000314027
						72.1416	1.84652e-06	0.000159025	0.000338278
						72.2513	1.83777e-06	0.00017326	0.000364547
						72.361	1.8294e-06	0.000189028	0.000392982
						72.4707	1.82143e-06	0.000206477	0.000423735
						72.5804	1.8139e-06	0.000225955	0.000457219
						72.6901	1.8068e-06	0.000247494	0.000493408
						72.7998	1.80013e-06	0.00027124	0.000532427
						72.9095	1.79389e-06	0.000297376	0.000574444
						73.0192	1.78809e-06	0.000326085	0.000619623
						73.1289	1.78274e-06	0.000357559	0.000668128
						73.2386	1.77782e-06	0.000391983	0.000720115
						73.3483	1.77335e-06	0.000429545	0.000775735
						73.458	1.76935e-06	0.000470708	0.00083545
						73.5677	1.76577e-06	0.00051541	0.000899116
						73.6774	1.76262e-06	0.000563757	0.000966789
						73.7871	1.75987e-06	0.00061587	0.00104
						73.8968	1.75751e-06	0.00067184	0.00111
						74.0065	1.75552e-06	0.000731723	0.00119
						74.1162	1.75388e-06	0.000795532	0.00128
						74.2259	1.75258e-06	0.000863232	0.00137
						74.3356	1.75158e-06	0.000934732	0.00146
						74.4453	1.75086e-06	0.00101	0.00156
						74.555	1.75038e-06	0.00109	0.00165
						74.6647	1.75013e-06	0.00117	0.00176
						74.7744	1.75006e-06	0.00126	0.00186
						74.8841	1.75012e-06	0.00134	0.00197
						74.9938	1.75029e-06	0.00143	0.00208
						75.1035	1.75051e-06	0.00152	0.0022
						75.2132	1.75075e-06	0.00161	0.00231
						75.3229	1.75096e-06	0.0017	0.00242
						75.4326	1.75111e-06	0.00179	0.00254
						75.5423	1.75114e-06	0.00188	0.00265
						75.652	1.75101e-06	0.00196	0.00276
						75.7617	1.75068e-06	0.00204	0.00287
						75.8714	1.7501e-06	0.00212	0.00297
						75.981	1.74923e-06	0.00219	0.00307
						76.0907	1.74802e-06	0.00226	0.00317
						76.2005	1.74644e-06	0.00232	0.00326
						76.3101	1.74445e-06	0.00237	0.00334
						76.4198	1.742e-06	0.00241	0.00341
						76.5295	1.73906e-06	0.00245	0.00348
						76.6392	1.73561e-06	0.00248	0.00354
						76.7489	1.73161e-06	0.0025	0.00359
						76.8586	1.72704e-06	0.0025	0.00363
						76.9683	1.72189e-06	0.0025	0.00366
						77.078	1.71612e-06	0.00249	0.00368
						77.1877	1.70974e-06	0.00248	0.00369
						77.2974	1.70274e-06	0.00245	0.00369
						77.4071	1.6951e-06	0.00241	0.00367
						77.5168	1.68685e-06	0.00237	0.00365
						77.6265	1.67797e-06	0.00232	0.00362
						77.7362	1.66848e-06	0.00226	0.00358
						77.8459	1.6584e-06	0.0022	0.00353
						77.9556	1.64774e-06	0.00213	0.00348
						78.0653	1.63653e-06	0.00206	0.00341
						78.175	1.62481e-06	0.00199	0.00334
						78.2847	1.61258e-06	0.00191	0.00326
						78.3944	1.5999e-06	0.00183	0.00317
						78.5041	1.5868e-06	0.00175	0.00309
						78.6138	1.57332e-06	0.00167	0.00299
						78.7235	1.55949e-06	0.00159	0.0029
						78.8332	1.54536e-06	0.00151	0.0028
						78.9429	1.53098e-06	0.00143	0.00269
						79.0526	1.51639e-06	0.00135	0.00259
						79.1623	1.50163e-06	0.00127	0.00249
						79.272	1.48676e-06	0.0012	0.00238
						79.3817	1.47181e-06	0.00112	0.00228
						79.4914	1.45683e-06	0.00106	0.00218
						79.6011	1.44186e-06	0.000989134	0.00208
						79.7108	1.42696e-06	0.000925994	0.00198
						79.8205	1.41215e-06	0.00086595	0.00188
						79.9302	1.39748e-06	0.000809043	0.00178
						80.0399	1.383e-06	0.000755275	0.00169
						80.1496	1.36872e-06	0.000704621	0.0016
						80.2593	1.3547e-06	0.000657031	0.00152
						80.369	1.34098e-06	0.000612598	0.00143
						80.4787	1.32758e-06	0.00057113	0.00135
						80.5884	1.31454e-06	0.000532448	0.00128
						80.6981	1.30187e-06	0.000496434	0.0012
						80.8078	1.2896e-06	0.000462965	0.00113
						80.9175	1.27775e-06	0.000431913	0.00107
						81.0272	1.26635e-06	0.000403147	0.001
						81.1369	1.25541e-06	0.000376539	0.000944801
						81.2466	1.24495e-06	0.000351958	0.000888003
						81.3563	1.23499e-06	0.000329278	0.000834253
						81.466	1.22553e-06	0.000308379	0.000783456
						81.5757	1.2166e-06	0.000289164	0.00073555
						81.6854	1.20825e-06	0.000271649	0.000690666
						81.7951	1.20045e-06	0.000255552	0.000648395
						81.9048	1.1932e-06	0.000240774	0.000608622
						82.0145	1.1865e-06	0.000227219	0.000571231
						82.1242	1.18036e-06	0.000214799	0.000536108
						82.2339	1.17478e-06	0.000203431	0.00050314
						82.3436	1.16977e-06	0.000193039	0.000472214
						82.4532	1.16532e-06	0.00018355	0.000443223
						82.563	1.16145e-06	0.000174917	0.000416097
						82.6727	1.15823e-06	0.000167155	0.000390912
						82.7823	1.15558e-06	0.000160101	0.000367329
						82.892	1.1535e-06	0.000153704	0.000345253
						83.0018	1.15198e-06	0.00014792	0.000324596
						83.1114	1.15103e-06	0.000142707	0.000305272
						83.2211	1.15064e-06	0.000138029	0.0002872
						83.3308	1.15081e-06	0.000133852	0.000270303
						83.4405	1.15158e-06	0.000130186	0.000254601
						83.5502	1.15296e-06	0.000127001	0.000240011
						83.6599	1.15489e-06	0.000124229	0.000226366
						83.7696	1.15736e-06	0.000121851	0.000213607
						83.8793	1.16037e-06	0.000119848	0.000201676
						83.989	1.16391e-06	0.000118207	0.000190521
						84.0987	1.16798e-06	0.000116914	0.000180092
						84.2084	1.17266e-06	0.000116009	0.000170434
						84.3181	1.1779e-06	0.000115455	0.000161438
						84.4278	1.18364e-06	0.000115224	0.000153018
						84.5375	1.1899e-06	0.000115313	0.000145139
						84.6472	1.19666e-06	0.000115719	0.000137764
						84.7569	1.20391e-06	0.000116443	0.000130862
						84.8666	1.21172e-06	0.000117527	0.000124451
						84.9763	1.22008e-06	0.000118981	0.000118493
						85.086	1.22892e-06	0.00012077	0.000112909
						85.1957	1.23823e-06	0.000122902	0.000107676
						85.3054	1.248e-06	0.000125387	0.000102771
						85.4151	1.25824e-06	0.000128235	9.81734e-05
						85.5248	1.26903e-06	0.000131548	9.39184e-05
						85.6345	1.2803e-06	0.000135293	8.99419e-05
						85.7442	1.29201e-06	0.000139464	8.62096e-05
						85.8539	1.30416e-06	0.000144079	8.27064e-05
						85.9636	1.31673e-06	0.000149159	7.94185e-05
						86.0733	1.32978e-06	0.000154791	7.63537e-05
						86.183	1.34333e-06	0.000161062	7.35077e-05
						86.2927	1.3573e-06	0.000167903	7.08332e-05
						86.4024	1.37166e-06	0.000175347	6.83201e-05
						86.5121	1.38642e-06	0.000183424	6.5959e-05
						86.6218	1.40161e-06	0.000192246	6.37541e-05
						86.7315	1.41729e-06	0.000201984	6.17105e-05
						86.8412	1.43335e-06	0.000212516	5.97889e-05
						86.9509	1.44978e-06	0.000223886	5.79827e-05
						87.0606	1.46658e-06	0.000236139	5.62856e-05
						87.1703	1.48381e-06	0.000249501	5.47071e-05
						87.28	1.50147e-06	0.000264106	5.3241e-05
						87.3897	1.51949e-06	0.000279817	5.18633e-05
						87.4994	1.53785e-06	0.000296691	5.05697e-05
						87.6091	1.55656e-06	0.000314783	4.93558e-05
						87.7188	1.57572e-06	0.000334646	4.82399e-05
						87.8285	1.59525e-06	0.00035604	4.71973e-05
						87.9382	1.6151e-06	0.000378942	4.62204e-05
						88.0479	1.63528e-06	0.000403419	4.5306e-05
						88.1576	1.65584e-06	0.000429848	4.44603e-05
						88.2673	1.67681e-06	0.000458558	4.36836e-05
						88.377	1.6981e-06	0.00048918	4.29591e-05
						88.4867	1.7197e-06	0.000521784	4.22846e-05
						88.5964	1.74163e-06	0.000556552	4.16602e-05
						88.7061	1.76401e-06	0.00059445	4.10982e-05
						88.8158	1.78669e-06	0.000634694	4.05786e-05
						88.9254	1.80967e-06	0.000677349	4.00999e-05
						89.0352	1.83296e-06	0.00072248	3.96605e-05
						89.1449	1.8567e-06	0.0007715	3.92751e-05
						89.2545	1.88075e-06	0.000823327	3.89255e-05
						89.3642	1.90508e-06	0.000877969	3.86101e-05
						89.474	1.92971e-06	0.000935472	3.83277e-05
						89.5836	1.9548e-06	0.000997475	3.80918e-05
						89.6933	1.98018e-06	0.00106	3.78868e-05
						89.803	2.00585e-06	0.00113	3.77111e-05
						89.9127	2.03181e-06	0.0012	3.75645e-05
						90.0224	2.05822e-06	0.00128	3.74593e-05
						90.1321	2.08492e-06	0.00136	3.73804e-05
						90.2418	2.11188e-06	0.00144	3.73274e-05
						90.3515	2.13917e-06	0.00153	3.73031e-05
						90.4612	2.16687e-06	0.00162	3.73137e-05
						90.5709	2.19482e-06	0.00171	3.73481e-05
						90.6806	2.22304e-06	0.00181	3.7406e-05
						90.7903	2.25162e-06	0.00191	3.74942e-05
						90.9	2.28053e-06	0.00202	3.76111e-05
						91.0097	2.30969e-06	0.00213	3.77502e-05
						91.1194	2.33908e-06	0.00224	3.79109e-05
						91.2291	2.36888e-06	0.00236	3.81059e-05
						91.3388	2.39891e-06	0.00247	3.83232e-05
						91.4485	2.42915e-06	0.00259	3.85614e-05
						91.5582	2.45967e-06	0.00272	3.88258e-05
						91.6679	2.49048e-06	0.00284	3.91197e-05
						91.7776	2.52148e-06	0.00297	3.9434e-05
						91.8873	2.55265e-06	0.00309	3.97687e-05
						91.997	2.58412e-06	0.00322	4.01373e-05
						92.1067	2.61575e-06	0.00335	4.05275e-05
						92.2164	2.64751e-06	0.00348	4.0938e-05
						92.3261	2.67946e-06	0.00361	4.13767e-05
						92.4358	2.71157e-06	0.00374	4.18435e-05
						92.5455	2.74376e-06	0.00386	4.23307e-05
						92.6552	2.77604e-06	0.00399	4.28413e-05
						92.7649	2.80844e-06	0.00411	4.33862e-05
						92.8746	2.84086e-06	0.00423	4.39519e-05
						92.9843	2.8733e-06	0.00435	4.45384e-05
						93.094	2.90577e-06	0.00446	4.51622e-05
						93.2037	2.9382e-06	0.00457	4.58091e-05
						93.3134	2.97059e-06	0.00467	4.64772e-05
						93.4231	3.0029e-06	0.00477	4.71804e-05
						93.5328	3.03509e-06	0.00486	4.79117e-05
						93.6425	3.06716e-06	0.00495	4.86652e-05
						93.7522	3.09906e-06	0.00503	4.9452e-05
						93.8619	3.13075e-06	0.0051	5.02719e-05
						93.9716	3.16223e-06	0.00517	5.11148e-05
						94.0813	3.19346e-06	0.00523	5.19904e-05
						94.191	3.22434e-06	0.00528	5.29037e-05
						94.3007	3.25495e-06	0.00532	5.38411e-05
						94.4104	3.28521e-06	0.00536	5.48112e-05
						94.5201	3.315e-06	0.00538	5.58235e-05
						94.6298	3.34444e-06	0.0054	5.6861e-05
						94.7395	3.37345e-06	0.00541	5.79325e-05
						94.8492	3.40184e-06	0.00541	5.90498e-05
						94.9589	3.42983e-06	0.0054	6.01938e-05
						95.0686	3.45727e-06	0.00539	6.13744e-05
						95.1783	3.484e-06	0.00536	6.26036e-05
						95.288	3.51025e-06	0.00533	6.38609e-05
						95.3977	3.53585e-06	0.00529	6.51592e-05
						95.5074	3.56064e-06	0.00524	6.65078e-05
						95.6171	3.5849e-06	0.00519	6.7886e-05
						95.7267	3.60838e-06	0.00513	6.93115e-05
						95.8364	3.63101e-06	0.00506	7.07877e-05
						95.9462	3.65307e-06	0.00498	7.22949e-05
						96.0559	3.67418e-06	0.0049	7.38583e-05
						96.1655	3.69445e-06	0.00481	7.54706e-05
						96.2752	3.71413e-06	0.00472	7.71154e-05
						96.3849	3.73267e-06	0.00463	7.88282e-05
						96.4946	3.75044e-06	0.00453	8.05859e-05
						96.6043	3.76759e-06	0.00442	8.23773e-05
						96.714	3.7834e-06	0.00431	8.42522e-05
						96.8237	3.79856e-06	0.0042	8.61646e-05
						96.9334	3.81295e-06	0.00409	8.81233e-05
						97.0431	3.82608e-06	0.00398	9.01626e-05
						97.1528	3.83858e-06	0.00386	9.22395e-05
						97.2625	3.8501e-06	0.00375	9.43807e-05
						97.3722	3.86056e-06	0.00363	9.65932e-05
						97.4819	3.87041e-06	0.00351	9.88446e-05
						97.5916	3.87903e-06	0.00339	0.000101183
						97.7013	3.88686e-06	0.00328	0.000103579
						97.811	3.89404e-06	0.00316	0.00010602
						97.9207	3.89987e-06	0.00305	0.000108567
						98.0304	3.90514e-06	0.00293	0.000111156
						98.1401	3.90952e-06	0.00282	0.000113817
						98.2498	3.91288e-06	0.00271	0.000116566
						98.3595	3.91571e-06	0.00261	0.000119359
						98.4692	3.91741e-06	0.0025	0.000122257
						98.5789	3.91844e-06	0.0024	0.000125219
						98.6886	3.91886e-06	0.0023	0.000128238
						98.7983	3.91818e-06	0.0022	0.000131375
						98.908	3.91706e-06	0.00211	0.000134558
						99.0177	3.91508e-06	0.00202	0.000137839
						99.1274	3.9124e-06	0.00193	0.000141206
						99.2371	3.9093e-06	0.00184	0.00014462
						99.3468	3.90518e-06	0.00176	0.000148177
						99.4565	3.90071e-06	0.00168	0.00015178
						99.5662	3.89558e-06	0.00161	0.00015548
						99.6759	3.88984e-06	0.00153	0.000159281
						99.7856	3.8838e-06	0.00146	0.000163128
						99.8953	3.87692e-06	0.0014	0.000167129
						100.005	3.86978e-06	0.00133	0.00017118
						100.115	3.86215e-06	0.00127	0.000175331
						100.224	3.85405e-06	0.00122	0.000179591
						100.334	3.84574e-06	0.00116	0.000183896
						100.444	3.83681e-06	0.00111	0.000188368
						100.553	3.82772e-06	0.00106	0.000192886
						100.663	3.81826e-06	0.00101	0.000197518
						100.773	3.80852e-06	0.00096451	0.000202253
						100.883	3.79861e-06	0.000921006	0.000207047
						100.992	3.78834e-06	0.000880939	0.000212001
						101.102	3.77799e-06	0.000841983	0.000216999
						101.212	3.76739e-06	0.000805776	0.000222133
						101.321	3.75667e-06	0.000771255	0.000227352
						101.431	3.74584e-06	0.000738376	0.000232654
						101.541	3.73487e-06	0.0007079	0.000238095
						101.65	3.72388e-06	0.000678292	0.000243578
						101.76	3.71279e-06	0.000651305	0.000249229
						101.87	3.70169e-06	0.000625226	0.000254934
						101.98	3.69057e-06	0.000600884	0.000260755
						102.089	3.67948e-06	0.000577993	0.000266682
						102.199	3.6684e-06	0.000556085	0.000272673
						102.309	3.65739e-06	0.000536065	0.000278821
						102.418	3.64643e-06	0.000516607	0.000285004
						102.528	3.63559e-06	0.000498953	0.00029135
						102.638	3.62483e-06	0.000481976	0.000297752
						102.747	3.61419e-06	0.000466211	0.000304268
						102.857	3.60371e-06	0.000451463	0.000310887
						102.967	3.59334e-06	0.000437431	0.000317573
						103.077	3.5832e-06	0.000424687	0.000324407
						103.186	3.57314e-06	0.000412308	0.000331271
						103.296	3.5634e-06	0.000401305	0.00033831
						103.406	3.55377e-06	0.000390666	0.000345386
						103.515	3.54442e-06	0.000381013	0.000352594
						103.625	3.53527e-06	0.000371949	0.000359881
						103.735	3.52633e-06	0.000363541	0.000367257
						103.844	3.5177e-06	0.000355909	0.000374752
						103.954	3.50922e-06	0.000348656	0.000382297
						104.064	3.50115e-06	0.000342332	0.000390001
						104.174	3.49319e-06	0.000336216	0.000397727
						104.283	3.48568e-06	0.000331035	0.000405627
						104.393	3.47831e-06	0.000326094	0.000413561
						104.503	3.47133e-06	0.000321864	0.000421632
						104.612	3.46459e-06	0.000318019	0.000429774
						104.722	3.45816e-06	0.000314694	0.000438019
						104.832	3.45205e-06	0.000311881	0.000446372
						104.941	3.44618e-06	0.000309424	0.000454794
						105.051	3.44074e-06	0.000307597	0.00046336
						105.161	3.43544e-06	0.00030598	0.000471962
						105.271	3.43066e-06	0.000305108	0.000480748
						105.38	3.42597e-06	0.000304358	0.000489548
						105.49	3.42182e-06	0.000304376	0.000498546
						105.6	3.4178e-06	0.000304556	0.000507572
						105.709	3.41424e-06	0.000305393	0.00051677
						105.819	3.41088e-06	0.000306503	0.000526029
						105.929	3.40791e-06	0.000308168	0.000535435
						106.038	3.40521e-06	0.000310223	0.00054494
						106.148	3.40282e-06	0.000312741	0.000554565
						106.258	3.40076e-06	0.000315769	0.000564326
						106.367	3.39894e-06	0.000319171	0.000574182
						106.477	3.39752e-06	0.000323216	0.000584215
						106.587	3.39627e-06	0.000327548	0.000594317
						106.697	3.39545e-06	0.000332669	0.000604638
						106.806	3.39475e-06	0.000337989	0.000615002
						106.916	3.39453e-06	0.00034426	0.000625631
						107.026	3.39437e-06	0.000350639	0.000636274
						107.135	3.39471e-06	0.000358153	0.000647232
						107.245	3.3951e-06	0.000365755	0.000658197
						107.355	3.39595e-06	0.000374549	0.000669487
						107.464	3.39687e-06	0.000383513	0.000680807
						107.574	3.3982e-06	0.000393683	0.000692446
						107.684	3.39962e-06	0.000404144	0.000704146
						107.794	3.4014e-06	0.000415834	0.000716163
						107.903	3.40328e-06	0.000427951	0.000728273
						108.013	3.40548e-06	0.00044133	0.000740698
						108.123	3.4078e-06	0.000455284	0.00075325
						108.232	3.41039e-06	0.000470549	0.000766117
						108.342	3.4131e-06	0.000486552	0.000779147
						108.452	3.41605e-06	0.000503929	0.000792493
						108.561	3.41912e-06	0.000522224	0.000806036
						108.671	3.42238e-06	0.000541975	0.000819902
						108.781	3.42577e-06	0.000562838	0.000833999
						108.891	3.42931e-06	0.000585266	0.000848429
						109	3.43297e-06	0.000609013	0.000863123
						109.11	3.43676e-06	0.000634465	0.000878164
						109.22	3.44064e-06	0.000661454	0.000893501
						109.329	3.44463e-06	0.00069033	0.000909205
						109.439	3.4487e-06	0.000720966	0.000925233
						109.549	3.45285e-06	0.000753725	0.000941655
						109.658	3.45705e-06	0.000788463	0.000958426
						109.768	3.46131e-06	0.000825629	0.000975628
						109.878	3.4656e-06	0.000864983	0.000993196
						109.988	3.46992e-06	0.000907157	0.00101
						110.097	3.47426e-06	0.000951701	0.00103
						110.207	3.4786e-06	0.000999568	0.00105
						110.317	3.48293e-06	0.00105	0.00107
						110.426	3.48724e-06	0.0011	0.00109
						110.536	3.49152e-06	0.00116	0.00111
						110.646	3.49575e-06	0.00122	0.00113
						110.755	3.49993e-06	0.00129	0.00115
						110.865	3.50402e-06	0.00136	0.00117
						110.975	3.50806e-06	0.00143	0.0012
						111.085	3.51196e-06	0.00151	0.00122
						111.194	3.51582e-06	0.00159	0.00124
						111.304	3.51948e-06	0.00168	0.00127
						111.414	3.52311e-06	0.00177	0.00129
						111.523	3.52648e-06	0.00188	0.00132
						111.633	3.52983e-06	0.00198	0.00134
						111.743	3.53286e-06	0.0021	0.00137
						111.852	3.53588e-06	0.00221	0.0014
						111.962	3.53853e-06	0.00234	0.00143
						112.072	3.54116e-06	0.00248	0.00146
						112.181	3.54341e-06	0.00262	0.00149
						112.291	3.5456e-06	0.00277	0.00152
						112.401	3.54741e-06	0.00294	0.00155
						112.511	3.5491e-06	0.00311	0.00159
						112.62	3.55044e-06	0.00329	0.00162
						112.73	3.55158e-06	0.00348	0.00166
						112.84	3.55242e-06	0.00369	0.00169
						112.949	3.55298e-06	0.00391	0.00173
						113.059	3.55329e-06	0.00414	0.00177
						113.169	3.55322e-06	0.00438	0.00181
						113.278	3.55298e-06	0.00464	0.00185
						113.388	3.55224e-06	0.00491	0.00189
						113.498	3.55142e-06	0.00519	0.00194
						113.608	3.54997e-06	0.00551	0.00198
						113.717	3.54852e-06	0.00582	0.00203
						113.827	3.54635e-06	0.00617	0.00208
						113.937	3.54416e-06	0.00652	0.00213
						114.046	3.54135e-06	0.0069	0.00218
						114.156	3.53838e-06	0.00729	0.00223
						114.266	3.53492e-06	0.00772	0.00228
						114.375	3.53114e-06	0.00816	0.00234
						114.485	3.52702e-06	0.00862	0.00239
						114.595	3.52241e-06	0.00911	0.00245
						114.705	3.51762e-06	0.00961	0.00251
						114.814	3.51217e-06	0.01016	0.00258
						114.924	3.5067e-06	0.01071	0.00264
						115.034	3.50039e-06	0.01132	0.00271
						115.143	3.49409e-06	0.01192	0.00277
						115.253	3.48706e-06	0.01258	0.00285
						115.363	3.47989e-06	0.01325	0.00292
						115.472	3.47218e-06	0.01396	0.00299
						115.582	3.46413e-06	0.0147	0.00307
						115.692	3.45576e-06	0.01547	0.00315
						115.802	3.44682e-06	0.01628	0.00323
						115.911	3.43779e-06	0.0171	0.00331
						116.021	3.42798e-06	0.01799	0.0034
						116.131	3.41818e-06	0.01888	0.00349
						116.24	3.40761e-06	0.01984	0.00358
						116.35	3.39694e-06	0.0208	0.00367
						116.46	3.38574e-06	0.02182	0.00377
						116.569	3.37422e-06	0.02287	0.00387
						116.679	3.36241e-06	0.02394	0.00397
						116.789	3.35004e-06	0.02508	0.00407
						116.899	3.33764e-06	0.02621	0.00418
						117.008	3.32445e-06	0.02743	0.00429
						117.118	3.31129e-06	0.02864	0.00441
						117.228	3.29749e-06	0.02992	0.00452
						117.337	3.28353e-06	0.03122	0.00464
						117.447	3.2692e-06	0.03255	0.00477
						117.557	3.25448e-06	0.03393	0.00489
						117.666	3.23965e-06	0.03532	0.00502
						117.776	3.22419e-06	0.03677	0.00516
						117.886	3.20876e-06	0.03822	0.00529
						117.996	3.19271e-06	0.03974	0.00543
						118.105	3.17658e-06	0.04126	0.00558
						118.215	3.1601e-06	0.04282	0.00572
						118.325	3.14331e-06	0.04441	0.00587
						118.434	3.12643e-06	0.046	0.00603
						118.544	3.10902e-06	0.04764	0.00619
						118.654	3.09165e-06	0.04928	0.00635
						118.763	3.07377e-06	0.05096	0.00652
						118.873	3.05582e-06	0.05264	0.00668
						118.983	3.03762e-06	0.05434	0.00686
						119.093	3.01915e-06	0.05605	0.00704
						119.202	3.00064e-06	0.05776	0.00722
						119.312	2.98169e-06	0.05949	0.0074
						119.422	2.96277e-06	0.06121	0.00759
						119.531	2.94351e-06	0.06294	0.00779
						119.641	2.92416e-06	0.06466	0.00798
						119.751	2.90468e-06	0.06638	0.00818
						119.86	2.88494e-06	0.06808	0.00839
						119.97	2.86524e-06	0.06978	0.0086
						120.08	2.84519e-06	0.07144	0.00881
						120.189	2.82516e-06	0.0731	0.00903
						120.299	2.80497e-06	0.07472	0.00925
						120.409	2.78465e-06	0.07632	0.00948
						120.519	2.76434e-06	0.07791	0.0097
						120.628	2.74379e-06	0.07942	0.00994
						120.738	2.72327e-06	0.08093	0.01018
						120.848	2.70262e-06	0.08238	0.01042
						120.957	2.68192e-06	0.08378	0.01066
						121.067	2.6612e-06	0.08516	0.01091
						121.177	2.64037e-06	0.08645	0.01117
						121.286	2.61957e-06	0.08773	0.01142
						121.396	2.59868e-06	0.08889	0.01168
						121.506	2.57779e-06	0.09003	0.01195
						121.616	2.55689e-06	0.09111	0.01221
						121.725	2.53596e-06	0.09208	0.01248
						121.835	2.51506e-06	0.09305	0.01275
						121.945	2.49414e-06	0.09387	0.01303
						122.054	2.47324e-06	0.09466	0.01331
						122.164	2.45236e-06	0.09538	0.0136
						122.274	2.4315e-06	0.09597	0.01388
						122.383	2.41068e-06	0.09657	0.01417
						122.493	2.3899e-06	0.09699	0.01446
						122.603	2.36916e-06	0.09737	0.01476
						122.713	2.34847e-06	0.09769	0.01505
						122.822	2.32784e-06	0.09786	0.01536
						122.932	2.30725e-06	0.09803	0.01566
						123.042	2.28676e-06	0.09803	0.01596
						123.151	2.26633e-06	0.09798	0.01627
						123.261	2.24596e-06	0.09787	0.01657
						123.371	2.22571e-06	0.09761	0.01688
						123.48	2.20549e-06	0.09735	0.01719
						123.59	2.18542e-06	0.09692	0.01751
						123.7	2.16542e-06	0.09645	0.01782
						123.81	2.14549e-06	0.09593	0.01813
						123.919	2.12573e-06	0.09525	0.01845
						124.029	2.106e-06	0.09457	0.01877
						124.139	2.08644e-06	0.09376	0.01908
						124.248	2.06699e-06	0.09289	0.0194
						124.358	2.04758e-06	0.09201	0.01972
						124.468	2.02841e-06	0.09095	0.02004
						124.577	2.00928e-06	0.0899	0.02036
						124.687	1.9903e-06	0.08877	0.02067
						124.797	1.97148e-06	0.08755	0.02099
						124.907	1.95269e-06	0.08634	0.02131
						125.016	1.93417e-06	0.085	0.02162
						125.126	1.91571e-06	0.08365	0.02194
						125.236	1.89735e-06	0.08227	0.02226
						125.345	1.87924e-06	0.08079	0.02257
						125.455	1.86116e-06	0.07932	0.02288
						125.565	1.8433e-06	0.07779	0.02319
						125.674	1.82557e-06	0.07623	0.0235
						125.784	1.80788e-06	0.07466	0.02381
						125.894	1.79053e-06	0.07303	0.02411
						126.003	1.77321e-06	0.0714	0.02442
						126.113	1.75602e-06	0.06975	0.02472
						126.223	1.73908e-06	0.06807	0.02502
						126.333	1.72217e-06	0.0664	0.02532
						126.442	1.7055e-06	0.0647	0.02561
						126.552	1.68898e-06	0.06301	0.0259
						126.662	1.67248e-06	0.06131	0.02619
						126.771	1.65635e-06	0.05961	0.02648
						126.881	1.64024e-06	0.05792	0.02676
						126.991	1.62427e-06	0.05623	0.02704
						127.1	1.60856e-06	0.05455	0.02731
						127.21	1.59288e-06	0.05288	0.02759
						127.32	1.57744e-06	0.05123	0.02786
						127.43	1.56216e-06	0.0496	0.02812
						127.539	1.5469e-06	0.04797	0.02839
						127.649	1.53198e-06	0.04639	0.02864
						127.759	1.51713e-06	0.04481	0.0289
						127.868	1.50236e-06	0.04325	0.02915
						127.978	1.4879e-06	0.04175	0.0294
						128.088	1.47347e-06	0.04024	0.02964
						128.197	1.45922e-06	0.03877	0.02988
						128.307	1.44519e-06	0.03735	0.03011
						128.417	1.43118e-06	0.03593	0.03034
						128.527	1.41743e-06	0.03456	0.03057
						128.636	1.40382e-06	0.03323	0.03079
						128.746	1.39023e-06	0.0319	0.03101
						128.856	1.37698e-06	0.03065	0.03122
						128.965	1.36379e-06	0.02941	0.03143
						129.075	1.35066e-06	0.02818	0.03164
						129.185	1.33786e-06	0.02704	0.03184
						129.294	1.32507e-06	0.02589	0.03203
						129.404	1.31243e-06	0.02478	0.03223
						129.514	1.30002e-06	0.02374	0.03241
						129.624	1.28764e-06	0.02269	0.03259
						129.733	1.27547e-06	0.0217	0.03277
						129.843	1.26346e-06	0.02075	0.03295
						129.953	1.25148e-06	0.0198	0.03312
						130.062	1.23976e-06	0.01892	0.03328
						130.172	1.22815e-06	0.01806	0.03344
						130.282	1.21656e-06	0.01721	0.0336
						130.391	1.20528e-06	0.01643	0.03375
						130.501	1.19405e-06	0.01567	0.0339
						130.611	1.18286e-06	0.0149	0.03405
						130.721	1.17199e-06	0.01422	0.03418
						130.83	1.16114e-06	0.01354	0.03432
						130.94	1.15037e-06	0.01287	0.03445
						131.05	1.13987e-06	0.01227	0.03458
						131.159	1.12939e-06	0.01167	0.0347
						131.269	1.11903e-06	0.01109	0.03483
						131.379	1.10889e-06	0.01056	0.03494
						131.488	1.09877e-06	0.01003	0.03505
						131.598	1.08879e-06	0.00953	0.03516
						131.708	1.07901e-06	0.00906	0.03527
						131.817	1.06923e-06	0.0086	0.03537
						131.927	1.05964e-06	0.00817	0.03547
						132.037	1.0502e-06	0.00776	0.03556
						132.147	1.04077e-06	0.00736	0.03565
						132.256	1.03154e-06	0.00699	0.03574
						132.366	1.02243e-06	0.00664	0.03582
						132.476	1.01333e-06	0.00629	0.0359
						132.585	1.00445e-06	0.00597	0.03598
						132.695	9.95668e-07	0.00567	0.03605
						132.805	9.869e-07	0.00537	0.03613
						132.914	9.78353e-07	0.0051	0.03619
						133.024	9.69888e-07	0.00484	0.03626
						133.134	9.61436e-07	0.00458	0.03632
						133.244	9.53212e-07	0.00435	0.03638
						133.353	9.45054e-07	0.00413	0.03644
						133.463	9.3691e-07	0.0039	0.03649
						133.573	9.28996e-07	0.00371	0.03655
						133.682	9.21138e-07	0.00352	0.03659
						133.792	9.13293e-07	0.00333	0.03664
						133.902	9.05676e-07	0.00316	0.03669
						134.011	8.9811e-07	0.003	0.03673
						134.121	8.90556e-07	0.00284	0.03677
						134.231	8.83223e-07	0.0027	0.03681
						134.341	8.7594e-07	0.00256	0.03684
						134.45	8.68668e-07	0.00242	0.03688
						134.56	8.61608e-07	0.0023	0.03691
						134.67	8.546e-07	0.00219	0.03694
						134.779	8.47603e-07	0.00207	0.03697
						134.889	8.40804e-07	0.00197	0.03699
						134.999	8.34063e-07	0.00187	0.03702
						135.108	8.27332e-07	0.00177	0.03704
						135.218	8.20784e-07	0.00168	0.03706
						135.328	8.14302e-07	0.0016	0.03708
						135.438	8.0783e-07	0.00152	0.0371
						135.547	8.01522e-07	0.00144	0.03712
						135.657	7.9529e-07	0.00137	0.03714
						135.767	7.89069e-07	0.0013	0.03715
						135.876	7.82991e-07	0.00124	0.03717
						135.986	7.77004e-07	0.00118	0.03718
						136.096	7.71026e-07	0.00112	0.03719
						136.205	7.65169e-07	0.00106	0.0372
						136.315	7.59418e-07	0.00101	0.03721
						136.425	7.53676e-07	0.000961944	0.03722
						136.535	7.4803e-07	0.000915122	0.03723
						136.644	7.42508e-07	0.000872744	0.03723
						136.754	7.36995e-07	0.000830434	0.03724
						136.864	7.31552e-07	0.000790157	0.03724
						136.973	7.26253e-07	0.000754406	0.03725
						137.083	7.20962e-07	0.000718712	0.03725
						137.193	7.15712e-07	0.000683988	0.03726
						137.302	7.10629e-07	0.000653817	0.03726
						137.412	7.05554e-07	0.000623693	0.03726
						137.522	7.0049e-07	0.00059369	0.03726
						137.632	6.95617e-07	0.000568211	0.03726
						137.741	6.90751e-07	0.000542773	0.03726
						137.851	6.85893e-07	0.000517375	0.03726
						137.961	6.81195e-07	0.000495258	0.03726
						138.07	6.76532e-07	0.000473758	0.03726
						138.18	6.71877e-07	0.000452292	0.03726
						138.29	6.67344e-07	0.000432989	0.03726
						138.399	6.62878e-07	0.000414799	0.03726
						138.509	6.58419e-07	0.000396638	0.03726
						138.619	6.54046e-07	0.000379752	0.03726
						138.728	6.49771e-07	0.000364343	0.03725
						138.838	6.45502e-07	0.000348959	0.03725
						138.948	6.41281e-07	0.000334153	0.03725
						139.058	6.37192e-07	0.000321082	0.03725
						139.167	6.33108e-07	0.000308031	0.03725
						139.277	6.29033e-07	0.000295023	0.03724
						139.387	6.25124e-07	0.000283917	0.03724
						139.496	6.2122e-07	0.000272829	0.03724
						139.606	6.17323e-07	0.000261758	0.03724
						139.716	6.1355e-07	0.000251924	0.03724
						139.825	6.09821e-07	0.000242487	0.03723
						139.935	6.06098e-07	0.000233065	0.03723
						140.045	6.02455e-07	0.000224324	0.03723
						140.155	5.98895e-07	0.000216279	0.03723
						140.264	5.95341e-07	0.000208246	0.03723
						140.374	5.91824e-07	0.000200464	0.03723
						140.484	5.88428e-07	0.000193591	0.03722
						140.593	5.85038e-07	0.000186729	0.03722
						140.703	5.81654e-07	0.000179878	0.03722
						140.813	5.78405e-07	0.000173909	0.03722
						140.922	5.75175e-07	0.000168035	0.03722
						141.032	5.71949e-07	0.000162171	0.03722
						141.142	5.68812e-07	0.000156795	0.03722
						141.252	5.65736e-07	0.000151758	0.03722
						141.361	5.62666e-07	0.000146728	0.03722
						141.471	5.59635e-07	0.000141883	0.03722
						141.581	5.5671e-07	0.000137553	0.03722
						141.69	5.5379e-07	0.000133231	0.03722
						141.8	5.50874e-07	0.000128915	0.03722
						141.91	5.48084e-07	0.000125131	0.03722
						142.019	5.4531e-07	0.000121408	0.03722
						142.129	5.4254e-07	0.000117691	0.03723
						142.239	5.39844e-07	0.000114244	0.03723
						142.349	5.37213e-07	0.000111031	0.03723
						142.458	5.34585e-07	0.000107824	0.03723
						142.568	5.3198e-07	0.000104683	0.03723
						142.678	5.29487e-07	0.000101905	0.03724
						142.787	5.26998e-07	9.91308e-05	0.03724
						142.897	5.24512e-07	9.63611e-05	0.03724
						143.007	5.22122e-07	9.38619e-05	0.03724
						143.116	5.19767e-07	9.14585e-05	0.03725
						143.226	5.17416e-07	8.90587e-05	0.03725
						143.336	5.15106e-07	8.67607e-05	0.03725
						143.446	5.12882e-07	8.46744e-05	0.03726
						143.555	5.10662e-07	8.25912e-05	0.03726
						143.665	5.08445e-07	8.05112e-05	0.03726
						143.775	5.06334e-07	7.86652e-05	0.03727
						143.884	5.04241e-07	7.68537e-05	0.03727
						143.994	5.02151e-07	7.5045e-05	0.03728
						144.104	5.00112e-07	7.33338e-05	0.03728
						144.213	4.98143e-07	7.17561e-05	0.03728
						144.323	4.96177e-07	7.01807e-05	0.03729
						144.433	4.94214e-07	6.86077e-05	0.03729
						144.543	4.92359e-07	6.72203e-05	0.0373
						144.652	4.90514e-07	6.58463e-05	0.0373
						144.762	4.88671e-07	6.44742e-05	0.0373
						144.872	4.8688e-07	6.31794e-05	0.03731
						144.981	4.85152e-07	6.19795e-05	0.03731
						145.091	4.83427e-07	6.07814e-05	0.03732
						145.201	4.81705e-07	5.9585e-05	0.03732
						145.31	4.80085e-07	5.85263e-05	0.03732
						145.42	4.78475e-07	5.74791e-05	0.03733
						145.53	4.76867e-07	5.64334e-05	0.03733
						145.639	4.75303e-07	5.54399e-05	0.03733
						145.749	4.73805e-07	5.45239e-05	0.03734
						145.859	4.72309e-07	5.36094e-05	0.03734
						145.969	4.70815e-07	5.26962e-05	0.03734
						146.078	4.6941e-07	5.1878e-05	0.03734
						146.188	4.68024e-07	5.1078e-05	0.03734
						146.298	4.66639e-07	5.02791e-05	0.03735
						146.407	4.65284e-07	4.95081e-05	0.03735
						146.517	4.64004e-07	4.88084e-05	0.03735
						146.627	4.62726e-07	4.81097e-05	0.03735
						146.736	4.6145e-07	4.74121e-05	0.03735
						146.846	4.60243e-07	4.67738e-05	0.03735
						146.956	4.59069e-07	4.61632e-05	0.03735
						147.066	4.57897e-07	4.55535e-05	0.03734
						147.175	4.56734e-07	4.49504e-05	0.03734
						147.285	4.55663e-07	4.44175e-05	0.03734
						147.395	4.54593e-07	4.38855e-05	0.03734
						147.504	4.53524e-07	4.33542e-05	0.03733
						147.614	4.525e-07	4.28534e-05	0.03733
						147.724	4.51529e-07	4.23901e-05	0.03732
						147.833	4.50561e-07	4.19275e-05	0.03732
						147.943	4.49593e-07	4.14656e-05	0.03731
						148.053	4.48702e-07	4.10515e-05	0.0373
						148.163	4.47831e-07	4.06501e-05	0.0373
						148.272	4.46961e-07	4.02492e-05	0.03729
						148.382	4.46104e-07	3.98556e-05	0.03728
						148.492	4.45329e-07	3.95088e-05	0.03727
						148.601	4.44554e-07	3.91624e-05	0.03726
						148.711	4.43781e-07	3.88165e-05	0.03725
						148.821	4.43049e-07	3.8492e-05	0.03723
						148.93	4.42369e-07	3.81946e-05	0.03722
						149.04	4.4169e-07	3.78976e-05	0.0372
						149.15	4.41012e-07	3.7601e-05	0.03719
						149.26	4.404e-07	3.73361e-05	0.03717
						149.369	4.39813e-07	3.70832e-05	0.03715
						149.479	4.39227e-07	3.68306e-05	0.03713
						149.589	4.38642e-07	3.65784e-05	0.03712

## Sheet: Figure 2b
Figure 2b	Affinity study of B23
	Concentration	B23	SD	NC-FSH	SD	NC-Random Seq.	SD
	0	0	0	0	0	0	0
	1	0.02417	0.00134	0.01323	0.00134	0.03241	0.00764
	2	0.03089	0.00134	0.02412	0.00134	0.05523	0.00355
	5	0.04477	0.00205	0.04231	0.00205	0.05323	0.00635
	10	0.07252	0.00484	0.04412	0.00484	0.04324	0.00484
	20	0.11729	0.00764	0.04124	0.00764	0.05434	0.00764
	50	0.12624	0.00355	0.03241	0.00355	0.04234	0.00355
	100	0.16877	0.00635	0.04231	0.00635	0.04867	0.03425
	250	0.43692	0.0192	0.04231	0.00484	0.06342	0.00484
	500	0.5663	0.02249	0.05231	0.00764	0.07342	0.0288
	1000	0.70597	0.01602	0.04125	0.00355	0.09245	0.0234
	2000	0.86892	0.01895	0.04265	0.00635	0.10246	0.03425
	5000	0.81744	0.02051	0.05342	0.00432	0.1245	0.03425

## Sheet: Figure 2c
Figure 2b	Specificity study of B23 via ELONA and EMSA
	Absorbance	SD
LH	0.62967	0.0206
FSH	0.12667	0.00643
TSH	0.12034	0.00551
HSA	0.12433	0.00757
IgG	0.13163	0.01572

## Sheet: Figure 2d
Figure 2d	Circular Dichroism (CD) of B23 before and after adding LH
	Wavelength	After binding	Before binding
	350	0.69534	1.00479			--
	349	0.49506	0.8043
	348	0.30693	0.61473
	347	0.14133	0.44508
	346	0.00537	0.30099
	345	-0.09789	0.18399
	344	-0.16926	0.09168
	343	-0.21279	0.01887
	342	-0.23457	-0.04122
	341	-0.24168	-0.09507
	340	-0.24078	-0.14775
	339	-0.23757	-0.20205
	338	-0.23589	-0.25824
	337	-0.23778	-0.31452
	336	-0.24333	-0.36762
	335	-0.25113	-0.41364
	334	-0.25881	-0.44883
	333	-0.26388	-0.47037
	332	-0.26442	-0.47673
	331	-0.25977	-0.46809
	330	-0.25086	-0.44619
	329	-0.24006	-0.41433
	328	-0.23055	-0.37665
	327	-0.22551	-0.3375
	326	-0.22716	-0.30081
	325	-0.23604	-0.26931
	324	-0.25086	-0.24432
	323	-0.26883	-0.22557
	322	-0.2862	-0.21165
	321	-0.29934	-0.20031
	320	-0.30546	-0.18903
	319	-0.30315	-0.17535
	318	-0.29262	-0.1572
	317	-0.27528	-0.13308
	316	-0.25344	-0.10215
	315	-0.22956	-0.06429
	314	-0.20583	-0.02007
	313	-0.18363	0.02934
	312	-0.16347	0.08214
	311	-0.14493	0.13629
	310	-0.1269	0.18969
	309	-0.10794	0.24051
	308	-0.08655	0.28749
	307	-0.0615	0.33024
	306	-0.03192	0.36933
	305	0.00257	0.40623
	304	0.04206	0.44313
	303	0.08622	0.48261
	302	0.13446	0.52713
	301	0.18591	0.57882
	300	0.23946	0.63912
	299	0.29391	0.70872
	298	0.34818	0.78762
	297	0.40158	0.87534
	296	0.45405	0.97098
	295	0.5061	1.07334
	294	0.55881	1.1808
	293	0.61335	1.29132
	292	0.67062	1.40235
	291	0.73074	1.51086
	290	0.79302	1.61382
	289	0.85581	1.70844
	288	0.91686	1.79277
	287	0.97377	1.86591
	286	1.0242	1.92801
	285	1.06641	1.97994
	284	1.09923	2.02269
	283	1.12194	2.05665
	282	1.13436	2.08128
	281	1.13655	2.09487
	280	1.12875	2.09502
	279	1.11129	2.07921
	278	1.08456	2.04555
	277	1.04892	1.99347
	276	1.00461	1.92393
	275	0.95172	1.83939
	274	0.89022	1.74336
	273	0.82017	1.6398
	272	0.74184	1.53261
	271	0.65607	1.42506
	270	0.56445	1.31964
	269	0.46932	1.21779
	268	0.37374	1.12008
	267	0.28107	1.02639
	266	0.19467	0.93618
	265	0.11736	0.84882
	264	0.05112	0.76383
	263	-0.00336	0.68121
	262	-0.04671	0.60114
	261	-0.08082	0.52395
	260	-0.10869	0.44973
	259	-0.13386	0.37791
	258	-0.16008	0.30723
	257	-0.19071	0.23568
	256	-0.22836	0.16107
	255	-0.27474	0.08148
	254	-0.33057	-0.00408
	253	-0.39594	-0.09543
	252	-0.47052	-0.1911
	251	-0.55425	-0.28866
	250	-0.64755	-0.38529
	249	-0.75183	-0.47826
	248	-0.86943	-0.56535
	247	-1.00365	-0.64497
	246	-1.15812	-0.71592
	245	-1.33599	-0.77697
	244	-1.53873	-0.82668
	243	-1.7643	-0.86313
	242	-2.0049	-0.88413
	241	-2.24367	-0.88752
	240	-2.45067	-0.87168
	239	-2.57841	-0.83577
	238	-2.55843	-0.78006
	237	-2.30052	-0.70563
	236	-1.69752	-0.61413
	235	-0.63837	-0.50724
	234	0.97008	-0.38634
	233	3.17433	-0.2523
	232	5.94435	-0.10551
	231	9.15195	0.05358
	230	12.5667	0.22401
	229	15.8767	0.40386
	228	18.7343	0.58977
	227	20.8188	0.77676
	226	21.901	0.95859
	225	21.8918	1.12791
	224	20.8607	1.27701
	223	19.0169	1.39848
	222	16.6611	1.48593
	221	14.1189	1.53489
	220	11.677	1.54332

## Sheet: Figure 3b
Figure 3b	Electrochemical cleaning of the wire
	Potential	Current (cleaning steps 1,2,3,4….n)
	-0.29994	-262.598	-307.099	-325.599	-333.349	-335.786	-334.786	-331.224	-327.974	-323.911	-318.911	-311.974	-306.661	-300.661	-294.098	-288.161	-281.036	-275.285	-267.848	-262.16	-258.035	-252.598	-248.098	-244.223	-239.972	-235.16	-232.347	-227.285
	-0.29594	-237.16	-276.16	-292.536	-300.473	-302.661	-301.536	-299.223	-296.911	-291.973	-287.473	-282.348	-276.66	-270.973	-265.223	-259.41	-253.348	-248.16	-244.347	-238.722	-234.16	-230.222	-225.722	-219.972	-216.847	-212.722	-210.472	-208.034
	-0.29194	-216.847	-250.473	-264.16	-269.785	-271.66	-270.723	-267.473	-264.785	-261.973	-258.723	-252.348	-248.973	-244.722	-239.347	-234.722	-230.035	-225.472	-219.722	-214.91	-212.472	-208.222	-204.784	-201.597	-198.597	-195.409	-192.972	-188.972
	-0.28794	-195.159	-224.285	-236.472	-243.035	-243.472	-242.785	-240.972	-238.535	-234.972	-231.972	-228.035	-223.66	-219.41	-215.347	-210.597	-206.597	-202.097	-199.847	-195.097	-192.222	-189.472	-186.034	-181.409	-179.096	-176.346	-174.409	-172.909
	-0.28394	-178.347	-203.472	-212.91	-216.472	-217.41	-216.535	-213.472	-212.097	-209.597	-207.159	-202.784	-200.409	-196.909	-193.097	-189.972	-186.472	-182.972	-179.034	-175.346	-173.159	-170.409	-167.721	-165.534	-163.534	-161.221	-159.971	-156.846
	-0.27994	-159.721	-180.847	-189.159	-193.659	-193.972	-193.034	-191.097	-189.409	-186.534	-184.284	-181.284	-178.471	-174.909	-172.784	-169.284	-165.909	-163.346	-162.409	-158.721	-156.471	-154.971	-152.221	-148.534	-146.971	-145.033	-143.971	-143.596
	-0.27594	-146.409	-163.596	-169.034	-171.471	-171.721	-170.909	-167.909	-167.096	-165.284	-163.096	-160.284	-158.409	-156.659	-154.034	-151.784	-149.159	-147.471	-144.221	-141.596	-140.783	-138.471	-136.721	-135.783	-133.908	-132.908	-132.033	-129.283
	-0.27194	-130.533	-144.158	-149.034	-152.159	-151.221	-150.534	-149.284	-148.159	-146.221	-144.346	-142.283	-140.408	-138.283	-136.658	-134.408	-132.471	-130.471	-130.471	-128.221	-126.408	-125.408	-124.283	-121.096	-120.096	-118.783	-118.283	-118.408
	-0.26794	-119.221	-130.346	-132.908	-133.971	-133.346	-132.158	-130.033	-128.783	-127.658	-126.721	-124.658	-123.783	-122.783	-120.908	-119.971	-118.408	-117.221	-115.471	-113.033	-112.908	-111.47	-111.095	-110.345	-109.095	-108.533	-108.345	-106.345
	-0.26394	-105.908	-114.033	-116.033	-117.096	-116.658	-115.846	-114.533	-114.096	-111.845	-110.658	-109.97	-108.533	-107.033	-106.033	-105.095	-103.658	-102.72	-103.47	-101.783	-100.97	-101.158	-100.095	-98.2202	-97.6578	-96.4702	-97.2828	-97.4077
	-0.25994	-96.4702	-101.783	-102.72	-102.283	-102.095	-101.095	-98.9078	-98.0327	-96.9702	-96.7202	-94.9702	-95.2827	-94.8452	-93.7202	-93.4078	-92.6577	-92.0327	-90.7826	-89.5326	-90.5327	-88.7827	-88.9076	-89.1576	-89.1576	-88.7201	-88.6576	-87.5326
	-0.25594	-85.2826	-88.5952	-88.8451	-89.4701	-88.3452	-87.2827	-85.97	-85.4701	-84.3451	-83.9701	-83.22	-82.8451	-82.0326	-82.2201	-81.5325	-80.47	-80.2824	-81.6575	-80.845	-80.4075	-81.095	-80.9075	-78.6575	-79.0324	-78.72	-79.345	-79.6574
	-0.25194	-77.6575	-79.345	-78.095	-77.1575	-76.5325	-75.6574	-73.5949	-73.2824	-72.3449	-72.5949	-71.0949	-72.2823	-72.0949	-71.5324	-71.7824	-72.2198	-71.7824	-71.5324	-70.2823	-71.1573	-70.7823	-71.0324	-71.5324	-71.7824	-71.9074	-72.0323	-71.2198
	-0.24794	-67.4698	-68.2824	-67.0948	-67.0323	-65.4073	-64.4697	-63.9073	-63.2823	-62.4697	-62.0322	-62.5948	-61.5947	-61.7197	-61.9072	-62.0947	-61.8447	-61.8447	-64.0322	-63.0947	-64.0948	-64.4697	-64.2823	-63.0947	-63.3447	-63.2198	-64.4697	-65.4073
	-0.24394	-61.9072	-61.2197	-58.7196	-57.5322	-56.6571	-55.8447	-53.4695	-53.7196	-53.0946	-54.0321	-52.5321	-53.4071	-53.8446	-53.9696	-55.2197	-55.0946	-55.5321	-55.1571	-55.4072	-56.7821	-56.5321	-56.5321	-57.9071	-58.0946	-58.5321	-59.4072	-58.7196
	-0.23994	-53.0946	-52.3446	-50.0945	-49.157	-47.8444	-47.0946	-46.6571	-46.1569	-45.4071	-45.2819	-46.2196	-46.2821	-46.3445	-46.8445	-47.2195	-47.5321	-47.8444	-50.032	-49.8445	-50.032	-51.7195	-51.782	-50.532	-51.5946	-51.2196	-52.9696	-53.9696
	-0.23594	-49.032	-47.4694	-44.4069	-42.7194	-41.8444	-40.6568	-39.0944	-39.0944	-39.4068	-39.2818	-38.6569	-39.8443	-40.5319	-41.3444	-41.8444	-42.907	-43.9069	-43.9694	-43.1569	-44.9696	-44.8444	-45.3444	-46.7196	-47.4069	-47.657	-48.907	-48.407
	-0.23194	-42.4695	-39.9694	-37.5943	-36.8443	-35.5942	-34.2817	-34.0943	-33.8442	-33.2193	-33.3443	-34.4069	-34.7817	-35.0943	-36.2818	-36.7818	-36.5944	-37.2193	-39.4695	-39.7818	-40.7195	-41.7194	-41.9693	-40.9694	-42.4695	-42.6569	-43.9694	-45.3444
	-0.22794	-38.8443	-36.7193	-34.1568	-32.2819	-31.4693	-30.7193	-28.8441	-28.6567	-29.4068	-30.1566	-29.4693	-30.9067	-31.2817	-31.6567	-33.1569	-33.5944	-34.8444	-35.0318	-34.6568	-36.4068	-36.4692	-37.5943	-38.5318	-39.2818	-39.8443	-40.9694	-40.7195
	-0.22394	-33.7193	-31.7192	-28.7192	-27.5316	-26.4068	-25.9693	-25.5318	-26.0942	-25.2817	-25.7816	-25.8441	-26.4692	-27.5316	-28.3442	-28.5943	-28.9693	-30.2818	-32.2192	-32.7194	-33.0317	-34.7192	-35.3444	-34.2193	-35.1567	-35.9693	-37.0944	-38.4068
	-0.21994	-31.5318	-29.8443	-26.2598	-24.441	-23.7597	-23.2722	-21.7847	-22.1285	-22.3222	-23.0535	-22.5847	-23.816	-24.466	-25.041	-26.641	-27.2785	-28.2411	-28.6098	-28.8441	-30.4067	-30.7817	-31.7817	-33.2193	-33.2786	-34.3442	-35.6569	-35.2819
	-0.21594	-26.3723	-24.891	-22.6222	-21.9222	-20.8159	-20.4722	-20.4534	-20.6034	-20.0097	-20.2034	-20.9659	-21.2659	-22.016	-23.0347	-23.7222	-24.216	-25.041	-27.2848	-27.266	-28.2161	-29.8598	-30.2348	-29.1411	-30.2786	-30.6036	-32.6567	-33.4911
	-0.21194	-25.7785	-24.6973	-22.0972	-20.3847	-19.9597	-19.4972	-18.1722	-18.5659	-18.6222	-19.5284	-19.1159	-20.3222	-21.1972	-21.5285	-22.8847	-23.6035	-24.6973	-25.016	-24.8785	-26.5598	-26.7035	-27.391	-28.9223	-29.6536	-30.3223	-31.2973	-30.9348
	-0.20794	-21.941	-21.1722	-19.2847	-18.7722	-17.7909	-17.3784	-17.5784	-17.8221	-17.4159	-17.4846	-18.2597	-18.8159	-19.5034	-20.3909	-21.0284	-21.3472	-22.2285	-24.5285	-24.7598	-25.3723	-27.0598	-27.516	-26.5035	-27.4161	-27.8348	-29.3161	-30.6161
	-0.20394	-22.0472	-21.7847	-19.6097	-18.3534	-17.6721	-17.5034	-16.4971	-16.7284	-16.8721	-17.8784	-17.2971	-18.5284	-19.3097	-19.6972	-20.9097	-21.8597	-22.7097	-23.0285	-22.6722	-24.5098	-24.5973	-25.2723	-26.7535	-27.4535	-28.0598	-29.0723	-28.5223
	-0.19994	-18.7847	-18.9784	-17.5846	-17.2346	-16.4096	-16.1471	-16.3034	-16.6596	-16.2159	-16.4596	-17.2846	-17.5784	-18.3284	-19.2347	-19.6347	-19.9284	-20.7284	-23.1535	-23.1222	-23.8722	-25.4785	-25.9598	-24.616	-25.6848	-26.0348	-27.5411	-28.7411
	-0.19594	-19.1784	-20.0284	-18.0409	-17.0596	-16.8284	-16.7471	-15.7909	-16.0409	-16.5159	-17.3096	-16.7284	-17.8972	-18.6472	-18.8034	-20.0972	-20.9597	-21.8972	-21.966	-21.7722	-23.4035	-23.4597	-24.0097	-25.491	-26.041	-26.666	-27.6036	-27.1348
	-0.19194	-16.4159	-17.3971	-16.7471	-16.6346	-15.8221	-15.5909	-16.0534	-16.5096	-15.9346	-16.2409	-16.9909	-17.4846	-18.0222	-18.8097	-19.2347	-19.4909	-20.1722	-22.341	-22.416	-23.2097	-24.6785	-25.016	-23.8097	-24.6785	-24.9035	-26.5785	-27.5848
	-0.18794	-17.3346	-19.0222	-17.5159	-16.7221	-16.6721	-16.6034	-15.7096	-16.2346	-16.4346	-17.4409	-16.6721	-17.9597	-18.4284	-18.8128	-19.9034	-20.6659	-21.2785	-21.6347	-21.191	-22.9347	-22.8097	-23.466	-24.6848	-25.4598	-25.8598	-26.7723	-26.1348
	-0.18394	-14.7221	-16.8096	-16.1284	-16.644	-15.7846	-15.7784	-16.1659	-16.5659	-16.1721	-16.5159	-17.0596	-17.4471	-18.1347	-18.7909	-19.2909	-19.3034	-19.8909	-22.2472	-22.1347	-22.7472	-24.3098	-24.4785	-23.316	-23.9722	-24.3598	-25.891	-26.9285
	-0.17994	-16.0534	-18.4159	-17.5596	-16.6721	-16.6971	-16.7284	-15.9159	-16.5159	-16.7471	-17.7346	-16.9909	-18.2472	-18.6097	-18.8472	-20.0034	-20.7597	-21.4097	-21.4847	-20.9847	-22.5285	-22.3972	-23.0597	-24.316	-24.7973	-25.3598	-26.3723	-25.5785
	-0.17594	-13.6721	-16.3284	-16.2159	-16.5471	-15.9971	-15.9846	-16.5596	-16.9659	-16.6284	-16.8034	-17.4784	-17.8722	-18.3284	-19.0909	-19.4222	-19.2597	-19.9722	-22.2285	-21.9285	-22.4972	-24.0785	-24.2597	-22.941	-23.6972	-23.8972	-25.5535	-26.5285
	-0.17194	-15.0784	-18.1784	-17.5346	-17.0096	-17.2721	-17.2659	-16.3284	-17.2159	-17.4784	-18.1846	-17.5784	-18.5659	-18.9472	-19.3222	-20.4222	-20.7222	-21.5285	-21.4785	-20.9472	-22.5847	-22.3847	-23.041	-24.241	-24.5785	-25.0785	-25.8973	-25.2285
	-0.16794	-12.6596	-16.3284	-16.2471	-16.7284	-16.3284	-16.4284	-16.9846	-17.4284	-17.0221	-17.3284	-18.0222	-18.3097	-18.8847	-19.4722	-19.8034	-19.7222	-20.1472	-22.2722	-22.0535	-22.6222	-24.2035	-24.1972	-22.8972	-23.491	-23.7535	-25.2598	-26.291
	-0.16394	-14.2721	-18.0972	-17.8846	-17.3784	-17.3909	-17.6284	-16.7846	-17.6659	-17.9034	-18.7972	-18.1347	-19.1659	-19.6222	-19.4909	-20.5784	-21.216	-21.8097	-21.7597	-21.1535	-22.5785	-22.4722	-22.741	-23.9847	-24.3847	-24.8973	-25.741	-24.9473
	-0.15994	-12.0283	-16.1346	-16.4659	-17.0909	-16.7971	-16.8471	-17.4721	-17.8972	-17.6597	-17.8471	-18.5659	-18.8097	-19.2722	-19.8034	-20.1347	-19.8597	-20.2097	-22.4785	-22.3347	-22.6347	-24.016	-24.1972	-22.8285	-23.5222	-23.591	-25.041	-26.066
	-0.15594	-13.6283	-18.0909	-17.9721	-17.7846	-18.0784	-18.1284	-17.3096	-17.9909	-18.4597	-19.5534	-18.6284	-19.6784	-19.9784	-20.1097	-20.9097	-21.541	-22.0097	-22.0285	-21.2597	-22.7097	-22.5222	-23.0035	-23.9785	-24.3973	-24.9098	-25.6348	-24.7348
	-0.15194	-11.6033	-16.2909	-16.6159	-17.5846	-17.2721	-17.1846	-17.7909	-18.3722	-18.1597	-18.4097	-18.9597	-19.2284	-19.6534	-20.1347	-20.3659	-20.3284	-20.6784	-22.6847	-22.4285	-22.7535	-24.2035	-24.3035	-22.7472	-23.541	-23.6285	-24.8598	-25.8848
	-0.14794	-13.3846	-18.1347	-18.2409	-18.1722	-18.4722	-18.5534	-17.6409	-18.3909	-18.8534	-20.0159	-19.0472	-20.1034	-20.3159	-20.3909	-21.4535	-21.8285	-22.291	-22.1847	-21.4722	-22.816	-22.5535	-22.8847	-24.0722	-24.3222	-24.7473	-25.5785	-24.6098
	-0.14394	-11.2158	-16.1659	-16.7346	-17.7472	-17.5284	-17.6847	-18.1972	-18.8222	-18.4847	-18.8659	-19.5097	-19.6972	-20.1222	-20.5222	-20.9347	-20.5784	-20.7597	-22.7597	-22.4785	-22.8941	-24.3785	-24.4347	-22.8722	-23.2785	-23.4535	-24.9723	-25.8285
	-0.13994	-13.1283	-18.1534	-18.5097	-18.5347	-18.7409	-18.9534	-17.9347	-18.7909	-19.1472	-20.2222	-19.4472	-20.4409	-20.7534	-20.7784	-21.7347	-22.0535	-22.416	-22.3535	-21.5347	-22.991	-22.6785	-22.9847	-24.0222	-24.3035	-24.791	-25.341	-24.3722
	-0.13594	-11.2221	-16.2659	-17.0409	-18.0097	-17.8097	-17.8784	-18.5222	-18.8847	-18.7784	-18.9909	-19.8159	-20.0284	-20.3597	-20.6722	-20.8284	-20.6284	-20.8972	-23.1785	-22.5035	-23.016	-24.241	-24.191	-22.6785	-23.3222	-23.3722	-24.8223	-25.6348
	-0.13194	-12.9533	-18.2847	-18.6659	-18.5659	-19.0097	-19.1097	-18.2784	-18.8972	-19.4972	-20.4409	-19.6784	-20.6472	-20.9472	-20.9347	-21.8847	-22.1972	-22.5222	-22.241	-21.5847	-22.9472	-22.4347	-22.816	-23.9535	-24.2035	-24.5347	-25.3473	-24.4223
	-0.12794	-11.0033	-16.2909	-17.1846	-18.1409	-17.9847	-18.0222	-18.5784	-19.0784	-18.9097	-19.2784	-19.9097	-20.0659	-20.3972	-21.0097	-21.1847	-20.891	-21.2472	-22.9722	-22.5035	-22.766	-24.3222	-24.2785	-22.641	-23.1722	-23.1472	-24.5347	-25.4598
	-0.12394	-12.7158	-18.2472	-18.7159	-18.7222	-19.1097	-19.2159	-18.4034	-19.1159	-19.3972	-20.3472	-19.7472	-20.7909	-20.8972	-20.9659	-21.8597	-22.2722	-22.666	-22.4222	-21.616	-22.7472	-22.4847	-22.7035	-23.816	-24.0972	-24.316	-25.0223	-23.9097
	-0.11994	-10.6783	-16.2846	-17.2721	-18.3347	-18.1472	-18.1097	-18.6972	-19.1378	-18.8534	-19.1534	-19.7909	-20.1222	-20.5097	-20.9284	-21.0097	-20.5909	-20.8722	-23.0097	-22.4035	-22.6347	-24.0222	-24.0097	-22.3972	-22.9035	-22.8535	-24.466	-25.1973
	-0.11594	-12.7221	-18.1221	-18.7034	-18.7909	-19.1597	-19.3159	-18.2659	-19.2034	-19.3909	-20.3034	-19.7097	-20.7347	-20.9847	-20.7847	-21.7285	-21.966	-22.516	-22.1222	-21.2347	-22.6535	-22.216	-22.4035	-23.5097	-23.791	-23.9972	-24.8848	-23.6972
	-0.11194	-10.647	-16.1846	-17.0721	-18.2284	-18.0409	-18.2222	-18.5347	-19.1534	-18.7409	-18.9597	-19.7534	-19.9534	-20.2784	-20.8472	-20.8097	-20.5159	-20.7159	-22.6535	-22.1972	-22.4847	-23.9535	-23.7285	-21.9535	-22.4222	-22.5785	-23.8597	-24.7035
	-0.10794	-12.5033	-18.1409	-18.5909	-18.6472	-19.0534	-19.1784	-18.3097	-18.9347	-19.1472	-20.1909	-19.4847	-20.5534	-20.7472	-20.7409	-21.5035	-21.8285	-22.0597	-21.7972	-21.1035	-22.2722	-21.7972	-22.1847	-23.1785	-23.2472	-23.7097	-24.3035	-23.2222
	-0.10394	-10.5908	-15.9534	-16.9721	-17.9534	-17.8409	-17.9534	-18.3784	-18.7034	-18.5472	-18.7597	-19.3972	-19.7472	-20.1472	-20.5722	-20.5659	-20.2784	-20.2409	-22.491	-21.8535	-21.9972	-23.3222	-23.1535	-21.5972	-22.0597	-21.9535	-23.4722	-24.3285
	-0.09994	-12.4158	-17.8034	-18.4784	-18.5097	-19.0347	-18.9534	-17.9721	-18.8472	-18.9284	-19.8409	-19.2097	-20.0222	-20.4347	-20.2784	-21.1597	-21.4847	-21.7535	-21.4347	-20.5409	-21.8097	-21.4222	-21.816	-22.6597	-22.9285	-23.0535	-23.8785	-22.6285
	-0.09594	-10.1845	-15.8096	-16.5909	-17.9034	-17.6034	-17.7596	-18.2034	-18.5847	-18.1659	-18.4659	-19.0784	-19.2347	-19.7472	-20.1659	-20.1722	-19.8034	-19.9097	-21.8847	-21.4035	-21.5535	-22.8535	-22.816	-21.0847	-21.6222	-21.5347	-22.9347	-23.8535
	-0.09194	-12.0346	-17.5659	-18.3284	-18.2722	-18.5534	-18.8222	-17.7971	-18.2347	-18.5159	-19.6034	-18.6409	-19.6784	-20.0097	-19.9909	-20.8972	-21.1285	-21.4347	-21.0597	-20.1472	-21.4347	-20.8347	-21.1722	-22.1347	-22.441	-22.5097	-23.2285	-22.0722
	-0.08794	-9.99703	-15.5659	-16.3721	-17.4284	-17.2846	-17.5721	-17.8034	-18.1034	-17.8972	-18.0159	-18.7972	-18.8034	-19.3159	-19.7597	-19.7597	-19.2909	-19.5784	-21.4472	-20.9097	-21.1097	-22.3972	-22.2972	-20.4347	-21.0597	-20.9284	-22.341	-23.1035
	-0.08394	-11.6283	-17.3409	-17.8722	-18.0097	-18.4409	-18.4847	-17.5221	-18.0284	-18.1284	-19.2284	-18.2472	-19.3659	-19.5284	-19.5159	-20.3597	-20.5597	-20.9597	-20.4722	-19.6972	-20.7597	-20.4159	-20.6097	-21.4035	-21.7222	-21.866	-22.541	-21.3722
	-0.07994	-9.80327	-15.0409	-16.0159	-17.2159	-16.9346	-16.8909	-17.2659	-17.8097	-17.3659	-17.5159	-18.0722	-18.4034	-18.9159	-19.0784	-19.2472	-18.6409	-18.9534	-21.0784	-20.3159	-20.4722	-21.7847	-21.7222	-19.9409	-20.3097	-20.2722	-21.6597	-22.541
	-0.07594	-11.3408	-16.8471	-17.4471	-17.6284	-17.7971	-18.0659	-16.9846	-17.7034	-17.6971	-18.6222	-17.7534	-18.7472	-18.9659	-18.8097	-19.7284	-19.9847	-20.2409	-19.9472	-18.9347	-20.2847	-19.6472	-19.8097	-20.891	-21.0284	-21.2972	-21.8535	-20.6097
	-0.07194	-9.45952	-14.6471	-15.7409	-16.6784	-16.4346	-16.4284	-17.0284	-17.1909	-16.7909	-16.8846	-17.6471	-17.8097	-18.1221	-18.6597	-18.4972	-18.2034	-18.3472	-20.4847	-19.8034	-19.7409	-21.2597	-20.8097	-19.0222	-19.6034	-19.4659	-20.9347	-21.7285
	-0.06794	-10.9595	-16.4534	-17.0284	-17.0909	-17.4596	-17.6721	-16.4971	-17.1034	-17.2159	-18.1284	-17.3159	-18.2472	-18.4409	-18.3097	-19.2409	-19.4472	-19.8847	-19.2409	-18.3472	-19.5472	-18.9784	-19.4097	-20.0784	-20.2909	-20.4284	-21.1222	-19.8222
	-0.06394	-8.96577	-14.1721	-15.0159	-16.2034	-15.8784	-16.0471	-16.2909	-16.7096	-16.4221	-16.4221	-16.9659	-17.1471	-17.4846	-17.7784	-17.8284	-17.4846	-17.6971	-19.8222	-19.0097	-19.1284	-20.3909	-20.2409	-18.4534	-18.6597	-18.8034	-20.1409	-20.9034
	-0.05994	-10.4158	-15.8971	-16.6284	-16.5784	-16.8971	-17.1221	-16.0221	-16.6096	-16.7034	-17.5784	-16.6659	-17.5846	-17.6409	-17.5596	-18.5409	-18.7659	-19.0409	-18.6597	-17.5034	-18.8659	-18.2472	-18.4534	-19.4409	-19.4597	-19.6784	-20.3659	-19.1097
	-0.05594	-8.46575	-13.6533	-14.5471	-15.8534	-15.3784	-15.3221	-15.8346	-16.3721	-15.7784	-15.8534	-16.4096	-16.5284	-17.0471	-17.2159	-17.2096	-16.7284	-16.8471	-19.0159	-18.1597	-18.4847	-19.7972	-19.4097	-17.5721	-17.9096	-17.8659	-19.2534	-20.1284
	-0.05194	-10.1095	-15.4721	-15.9784	-16.0096	-16.5284	-16.4659	-15.4221	-15.9846	-15.9596	-16.8971	-15.9471	-16.8221	-16.9221	-16.8284	-17.9347	-18.0596	-18.2659	-17.9034	-16.8034	-18.0784	-17.3846	-17.6221	-18.5909	-18.8159	-18.9784	-19.5659	-18.1659
	-0.04794	-7.872	-13.1971	-14.1346	-14.9909	-14.9034	-14.8784	-15.0909	-15.7034	-15.2284	-15.1846	-15.6846	-15.8346	-16.2971	-16.6034	-16.5409	-15.9346	-16.1409	-18.3159	-17.4596	-17.6221	-18.9409	-18.6097	-16.6284	-17.1346	-17.1284	-18.3409	-19.2034
	-0.04394	-9.72203	-14.7784	-15.6284	-15.3846	-15.7346	-15.8096	-14.8596	-15.2721	-15.4471	-16.1909	-15.3409	-16.1034	-16.3221	-16.1346	-16.8909	-17.3284	-17.6784	-16.8534	-16.0409	-17.2846	-16.6534	-16.9596	-17.7722	-17.8909	-18.0534	-18.7784	-17.3909
	-0.03994	-7.64074	-12.6283	-13.4783	-14.5533	-14.2221	-14.3909	-14.7534	-14.9659	-14.4408	-14.4908	-15.1346	-15.0971	-15.5596	-15.7846	-15.6034	-15.2221	-15.2909	-17.4284	-16.6409	-16.7846	-17.9909	-17.8034	-15.8284	-16.1471	-16.1909	-17.5096	-18.2472
	-0.03594	-9.02201	-14.1721	-14.8283	-14.6409	-15.3159	-15.1971	-14.1096	-14.8159	-14.9034	-15.6159	-14.6034	-15.4096	-15.6221	-15.4034	-16.2846	-16.4284	-16.7659	-16.3284	-15.4471	-16.4596	-15.7409	-16.0346	-16.9534	-17.0971	-17.1909	-17.7222	-16.5596
	-0.03194	-7.09698	-11.9096	-12.6846	-13.8408	-13.6158	-13.8158	-13.8221	-14.2721	-13.8783	-13.8471	-14.4534	-14.3721	-14.8721	-15.1159	-14.9284	-14.3158	-14.5409	-16.6159	-15.6596	-15.8409	-17.2596	-17.0221	-15.0159	-15.3721	-15.4159	-16.7596	-17.6221
	-0.02794	-8.44076	-13.6033	-14.1908	-14.0658	-14.5846	-14.6659	-13.6033	-14.3346	-14.0846	-14.9659	-13.9846	-14.8221	-14.8596	-14.6471	-15.8284	-15.7846	-16.0284	-15.3284	-14.4033	-15.5284	-14.9971	-15.2284	-16.1221	-16.1471	-16.2346	-17.0471	-15.6221
	-0.02394	-6.46572	-11.447	-12.0408	-13.0846	-12.9283	-13.0158	-13.2221	-13.6346	-13.1908	-13.1596	-13.7846	-13.7658	-14.1283	-14.1721	-14.0783	-13.6033	-13.6408	-15.9159	-15.0909	-15.1034	-16.2971	-16.2034	-14.2721	-14.4471	-14.3471	-15.8909	-16.7346
	-0.01994	-7.8095	-12.8721	-13.2721	-13.3721	-13.8471	-13.8596	-12.8721	-13.4408	-13.3158	-14.2596	-13.2346	-14.0658	-14.1283	-13.9846	-14.8283	-15.0659	-15.1159	-14.5971	-13.5471	-14.9284	-14.1221	-14.3971	-15.2159	-15.2596	-15.4284	-16.1284	-14.6533
	-0.01594	-5.79071	-10.472	-11.1658	-12.4846	-12.1908	-12.3658	-12.6408	-12.9846	-12.5596	-12.4283	-12.9908	-13.0221	-13.2221	-13.4658	-13.3658	-12.8283	-12.7908	-15.0221	-14.2471	-14.1596	-15.7471	-15.1159	-13.2408	-13.6533	-13.5971	-14.9096	-15.8846
	-0.01194	-7.17824	-12.2346	-12.7033	-12.6846	-13.1596	-13.2596	-12.1471	-12.7346	-12.7908	-13.6221	-12.4533	-13.2471	-13.4908	-13.0721	-14.2533	-14.2596	-14.3533	-13.7596	-12.6033	-13.9408	-13.2658	-13.5846	-14.3346	-14.5908	-14.4471	-15.4221	-13.8783
	-0.00794	-5.38446	-9.87203	-10.5783	-11.5908	-11.6283	-11.5471	-11.9283	-12.0783	-11.8721	-11.7033	-12.1908	-12.2783	-12.6533	-12.8408	-12.5721	-12.0533	-12.0533	-14.1096	-13.4783	-13.5596	-14.6909	-14.2908	-12.4721	-12.7471	-12.6908	-14.1096	-15.0159
	-0.00394	-6.56573	-11.4846	-12.0033	-11.7783	-12.3033	-12.4408	-11.4533	-12.0158	-11.9408	-12.9908	-11.7033	-12.4596	-12.5596	-12.4658	-13.3408	-13.3096	-13.6783	-12.8908	-11.7846	-13.1158	-12.3846	-12.7158	-13.4158	-13.4908	-13.6283	-14.2721	-13.1158
	6.24657e-05	-4.68445	-9.10326	-9.82828	-10.7533	-10.647	-10.772	-11.2095	-11.4846	-11.1408	-11.122	-11.4783	-11.4408	-11.7283	-12.1158	-11.9096	-11.2158	-11.2783	-13.1846	-12.6846	-12.6533	-13.9033	-13.5096	-11.5783	-11.9283	-11.8408	-13.2533	-14.0283
	0.00406	-6.04697	-10.6908	-11.3971	-11.1596	-11.7221	-11.7408	-10.6845	-11.3033	-11.1533	-12.1283	-10.772	-11.8596	-11.8908	-11.5658	-12.5033	-12.6971	-12.9721	-12.1033	-11.0033	-12.2471	-11.5658	-11.8471	-12.5658	-12.7596	-12.9283	-13.4096	-12.0846
	0.00806	-3.97818	-8.24701	-9.29077	-10.2658	-9.81578	-9.99703	-10.4408	-10.5283	-10.3095	-10.2345	-10.9158	-10.8783	-10.9533	-11.3721	-11.0283	-10.447	-10.3408	-12.5658	-11.8408	-11.6908	-12.9721	-12.7221	-10.6783	-10.9658	-10.872	-12.3846	-13.4408
	0.01206	-5.20946	-10.072	-10.3533	-10.3345	-10.9533	-11.1283	-9.84703	-10.6095	-10.6095	-11.4658	-10.1783	-11.097	-11.0408	-10.8345	-11.7033	-11.8221	-12.0596	-11.2783	-10.3408	-11.3595	-10.6908	-11.0345	-11.8533	-11.7846	-11.9408	-12.7596	-11.297
	0.01606	-3.31569	-7.75324	-8.36575	-9.42827	-9.21577	-9.22827	-9.62203	-9.75952	-9.47827	-9.52827	-9.95328	-10.1845	-10.2845	-10.5845	-10.147	-9.57203	-9.55952	-11.9033	-11.047	-10.997	-12.4283	-11.8221	-9.95328	-10.247	-10.2158	-11.5533	-12.3471
	0.02006	-4.62821	-9.27827	-9.74077	-9.69077	-10.247	-10.197	-8.99076	-9.79078	-9.70328	-10.7595	-9.40952	-10.2783	-10.3533	-10.1283	-11.0845	-10.9408	-11.4158	-10.5345	-9.48452	-10.4908	-9.96578	-10.0533	-11.0158	-11.022	-11.2158	-11.8596	-10.3658
	0.02406	-2.57816	-6.90948	-7.547	-8.597	-8.49075	-8.57825	-8.73451	-9.25326	-8.56576	-8.74076	-9.20327	-9.33452	-9.42827	-9.87828	-9.36577	-8.84076	-8.72827	-10.9533	-10.272	-10.172	-11.4783	-10.9908	-9.05951	-9.51577	-9.30327	-10.6408	-11.5721
	0.02806	-3.79069	-8.37826	-9.04702	-8.96577	-9.39702	-9.41577	-8.147	-8.87827	-8.97201	-9.85953	-8.87201	-9.58452	-9.54702	-9.30327	-10.3783	-10.247	-10.5033	-9.65327	-8.55951	-9.87203	-9.04076	-9.37827	-10.147	-10.2533	-10.1845	-11.0283	-9.49702
	0.03206	-1.90315	-5.99072	-6.73448	-7.97825	-7.59699	-7.64699	-7.90324	-8.25325	-7.86575	-7.9595	-8.52826	-8.52201	-8.77202	-9.00327	-8.69076	-8.00325	-8.0345	-10.1845	-9.41577	-9.29701	-10.7595	-10.172	-8.2595	-8.65326	-8.5345	-9.78453	-10.7783
	0.03606	-3.14974	-7.60324	-8.39076	-8.25325	-8.59076	-8.70951	-7.4845	-8.07825	-8.0845	-9.19702	-7.91575	-8.65951	-8.69701	-8.45951	-9.50327	-9.49702	-9.77203	-8.84076	-7.81574	-9.10326	-8.25325	-8.5095	-9.22202	-9.34702	-9.59077	-10.2658	-8.60326
	0.04006	-0.96533	-5.10945	-6.02822	-7.19699	-6.86573	-6.80948	-7.00948	-7.35949	-7.05949	-7.17824	-7.60324	-7.61575	-7.87824	-8.11576	-8.0345	-7.25324	-7.18448	-9.59703	-8.56576	-8.63451	-10.0095	-9.35327	-7.59075	-7.77199	-7.62199	-9.15327	-10.1658
	0.04406	-2.38785	-6.84698	-7.38449	-7.37199	-7.77199	-7.84075	-6.64698	-7.21574	-7.30948	-8.12825	-7.17199	-7.897	-7.79699	-7.66574	-8.77826	-8.61576	-9.07202	-8.17825	-7.17824	-8.30325	-7.67825	-7.947	-8.447	-8.57201	-8.77202	-9.54702	-7.92825
	0.04806	-0.19657	-4.27194	-5.10321	-6.39073	-6.01572	-6.05322	-6.24073	-6.57823	-6.27197	-6.32198	-6.88448	-7.12824	-7.25324	-7.56574	-7.06574	-6.62823	-6.46572	-8.78451	-7.947	-7.73449	-9.27202	-8.69076	-6.80323	-6.86573	-6.83448	-8.2345	-9.20951
	0.05206	-1.54784	-5.88447	-6.62823	-6.49073	-7.21574	-6.97824	-5.70947	-6.46572	-6.42823	-7.19074	-6.20947	-7.03448	-7.22198	-6.97198	-8.10325	-8.12825	-8.42201	-7.49699	-6.40948	-7.50325	-6.78447	-7.04699	-7.66574	-7.80325	-7.96574	-8.74701	-7.04074
	0.05606	0.6972	-3.39694	-4.2532	-5.53446	-5.14696	-5.1782	-5.48446	-5.64071	-5.19695	-5.39696	-5.99697	-6.24073	-6.40948	-6.75323	-6.57823	-5.90322	-5.74071	-7.9845	-7.12824	-7.13449	-8.35326	-7.87824	-5.74071	-6.23447	-6.01572	-7.6345	-8.34075
	0.06006	-0.6947	-5.09696	-5.77822	-5.80322	-6.19072	-6.27197	-4.92195	-5.56571	-5.68446	-6.51573	-5.57821	-6.27197	-6.44072	-6.27823	-7.34699	-7.36574	-7.6345	-6.73448	-5.72821	-6.84073	-6.13447	-6.40948	-6.99073	-7.16574	-7.42199	-7.9595	-6.44697
	0.06406	1.60596	-2.64068	-3.39694	-4.8532	-4.73444	-4.45321	-4.65319	-4.8532	-4.38445	-4.70319	-5.18446	-5.42821	-5.67197	-5.97197	-5.46571	-5.00945	-4.9407	-7.22198	-6.45323	-6.25948	-7.83449	-7.19074	-5.28445	-5.59696	-5.34071	-6.91574	-7.86575
	0.06806	0.23594	-4.2532	-5.05946	-5.12196	-5.54072	-5.54072	-4.17194	-4.8532	-4.87195	-5.64071	-4.63445	-5.62196	-5.84697	-5.39696	-6.50322	-6.67822	-6.98448	-5.93446	-5.04695	-6.10948	-5.31571	-5.72821	-6.28448	-6.50947	-6.43448	-7.13449	-5.49695
	0.07206	2.50723	-1.79691	-2.67816	-4.15945	-3.74694	-3.58443	-3.92818	-4.00944	-3.7782	-3.84693	-4.36568	-4.66571	-4.87195	-5.13445	-4.70946	-4.19693	-4.42195	-6.72199	-5.58447	-5.63446	-6.97824	-6.47198	-4.39694	-4.70319	-4.45945	-6.20947	-7.03448
	0.07606	1.0797	-3.47192	-4.17194	-4.55945	-4.82196	-4.78444	-3.50943	-4.08444	-3.91569	-4.8782	-3.83444	-4.80945	-4.93445	-4.8282	-5.94697	-5.83446	-6.17197	-5.37821	-4.27818	-5.38446	-4.65319	-5.02195	-5.65321	-5.79697	-5.92197	-6.50947	-4.95945
	0.08006	3.23161	-1.10939	-1.7719	-3.43442	-3.13442	-3.13442	-3.17817	-3.34067	-2.91567	-3.04692	-3.59068	-3.82195	-4.28445	-4.45945	-4.21569	-3.62818	-3.52192	-5.85947	-5.0907	-4.85945	-6.30947	-5.92822	-3.72193	-4.1157	-3.98443	-5.32196	-6.44697
	0.08406	1.92972	-2.6341	-3.46568	-3.57194	-4.3282	-4.1157	-2.87192	-3.34067	-3.30661	-4.25944	-3.02818	-4.02193	-4.24695	-4.06568	-5.09696	-5.20321	-5.46571	-4.55945	-3.78444	-4.7157	-4.02193	-4.24695	-4.9782	-5.01571	-5.25321	-5.89696	-4.1657
	0.08806	3.95162	-0.29282	-1.20316	-2.79973	-2.53441	-2.40941	-2.47192	-2.74692	-2.28972	-2.35941	-2.83598	-3.09067	-3.58443	-3.73445	-3.42817	-2.96566	-3.01566	-5.1282	-4.39694	-4.24068	-5.60322	-5.15946	-3.18441	-3.29692	-3.40319	-4.8407	-5.84072
	0.09206	2.61723	-1.96534	-2.98723	-3.12349	-3.57349	-3.63443	-2.17192	-2.67191	-2.66348	-3.31536	-2.11285	-3.29068	-3.55787	-3.28443	-4.55945	-4.61569	-4.87195	-3.89068	-3.07817	-4.19693	-3.29692	-3.60944	-4.4157	-4.56569	-4.5532	-5.37821	-3.55318
	0.09606	4.73413	0.33094	-0.59845	-2.09972	-1.83534	-1.98441	-1.9969	-2.10316	-1.58096	-1.72159	-2.17097	-2.37815	-2.73035	-2.98161	-2.5491	-2.32191	-2.26567	-4.70946	-3.74694	-3.55942	-5.05946	-4.54695	-2.60942	-2.71566	-2.72818	-4.05943	-5.14071
	0.10006	3.18911	-1.32783	-2.43472	-2.46222	-3.16536	-2.69723	-1.5094	-2.21567	-1.99847	-2.81723	-1.51596	-2.56567	-2.81473	-2.72285	-3.87787	-3.89693	-4.35319	-3.31411	-2.30317	-3.49069	-2.75316	-2.95317	-3.68443	-3.76568	-3.69067	-4.62196	-3.05943
	0.10406	5.30789	0.76157	0.02469	-1.30658	-1.34908	-1.53409	-1.67191	-1.6469	-1.0772	-1.30408	-1.52596	-1.72846	-2.05409	-2.43285	-1.92659	-1.74689	-1.72815	-3.84412	-3.08036	-3.10318	-4.26569	-4.00944	-1.85316	-2.29065	-2.0344	-3.59693	-4.79071
	0.10806	3.70162	-0.78157	-1.99534	-1.85034	-2.53285	-2.26097	-1.17815	-1.80941	-1.51034	-2.2216	-0.9872	-2.12847	-2.22347	-1.98784	-3.20786	-3.26567	-3.66412	-2.78036	-1.81846	-2.87817	-2.21567	-2.37815	-3.23443	-3.18036	-3.22192	-3.83444	-2.55318
	0.11206	5.6629	1.45471	0.54595	-0.89345	-0.90283	-1.00533	-0.8947	-1.25315	-0.68095	-0.7272	-1.00095	-0.9647	-1.56346	-1.75784	-1.36221	-0.95315	-1.05033	-3.23161	-2.59848	-2.36847	-3.85942	-3.31786	-1.22596	-1.75784	-1.62189	-2.90318	-3.96569
	0.11606	4.15413	-0.30907	-1.41221	-1.56909	-2.02784	-1.75346	-0.68282	-1.3469	-1.19471	-1.69721	-0.52657	-1.50159	-1.65659	-1.38408	-2.6466	-2.73723	-3.07161	-2.2066	-1.32721	-2.43973	-1.45941	-2.05909	-2.66035	-2.65535	-2.77193	-3.52192	-1.90315
	0.12006	6.16416	1.95972	1.0597	-0.58907	-0.4497	-0.51782	-0.6722	-0.64688	-0.13406	-0.20219	-0.5372	-0.5247	-0.9522	-1.09658	-0.64407	-0.25219	-0.5147	-2.73223	-1.94097	-1.84784	-3.05098	-2.89911	-0.83533	-1.23221	-1.02813	-2.4219	-3.55318
	0.12406	4.37225	0.30094	-0.97158	-1.28533	-1.73346	-1.42658	-0.13969	-0.43094	-0.51094	-1.24533	0.18282	-0.9772	-1.01408	-0.85408	-2.21285	-2.1566	-2.54473	-1.61721	-0.7372	-1.65721	-1.04158	-1.43158	-2.13035	-2.29785	-2.21567	-2.93036	-1.26565
	0.12807	6.41916	2.5166	1.51096	-0.21219	-0.10844	-0.06969	-0.07844	-0.45219	0.21969	0.05031	-0.09094	-0.10844	-0.29719	-0.60532	-0.30782	0.15781	0.22782	-2.1691	-1.61034	-1.49846	-2.77473	-2.3116	-0.27157	-0.67532	-0.43438	-1.83284	-3.03442
	0.13206	4.84976	0.58032	-0.5397	-0.66407	-1.18533	-0.97845	0.15344	-0.17594	-0.08781	-0.9072	0.57095	-0.53032	-0.45719	-0.46407	-1.51409	-1.69284	-2.02659	-0.9922	-0.37907	-1.30721	-0.50157	-0.97783	-1.62721	-1.65096	-1.61564	-2.3266	-0.72188
	0.13606	6.83729	2.80473	1.93597	0.33157	0.42782	0.20969	0.28344	0.04344	0.5331	0.49345	0.44032	0.32219	0.20157	0.02719	0.33719	0.90908	0.62532	-1.75409	-1.12345	-0.95908	-2.1791	-1.71471	0.01406	-0.22094	0.14406	-1.55971	-2.47723
	0.14007	5.15414	1.15158	-0.02969	-0.23344	-0.73845	-0.57282	0.55032	0.21844	-0.49585	-0.38094	0.94908	-0.09781	-0.04031	0.11156	-0.99783	-1.29283	-1.62159	-0.62032	0.27532	-0.86533	-0.13031	-0.5372	-1.10595	-1.15721	-1.21846	-1.94222	-0.39282
	0.14407	6.96292	3.33849	2.4541	0.5672	0.78907	0.57282	0.64657	0.58407	0.88248	1.00033	0.72157	0.89282	0.61907	0.23532	0.9122	1.15345	1.25533	-1.05595	-0.61095	-0.31969	-1.72284	-1.38658	0.46969	0.33344	0.6322	-0.94845	-1.90159
	0.14807	5.3954	1.56284	0.33407	-0.00719	-0.44594	-0.22032	0.8447	0.49094	-0.03784	-0.02219	1.32471	0.35157	0.30782	0.63782	-0.53407	-0.68095	-1.0572	0.04406	0.69345	-0.4622	0.52782	-0.15219	-0.6272	-0.74282	-0.83283	-1.33721	0.07969
	0.15207	7.17417	3.70662	2.76223	0.86033	1.1922	0.94533	0.85033	0.76595	1.10911	1.42971	1.27783	1.30033	1.08845	0.8597	1.33721	1.71346	1.58971	-0.74532	-0.00469	0.11844	-1.20346	-0.83595	1.10658	0.75595	1.00595	-0.5472	-1.48846
	0.15607	5.74165	1.89347	0.62407	0.12532	-0.25094	0.18844	1.1297	0.7172	0.34235	0.39782	1.65159	0.75595	0.75033	1.06533	-0.23469	-0.23469	-0.73282	0.35219	1.13658	0.19282	0.77658	0.38157	-0.22469	-0.28657	-0.47032	-1.06345	0.54407
	0.16007	7.49605	3.99975	3.21036	1.17533	1.39533	1.15658	1.37971	1.19408	1.52324	1.68846	1.48909	1.67971	1.40908	1.35471	1.73159	2.20722	2.11784	-0.22657	0.32157	0.39782	-0.85782	-0.67407	1.53908	1.01783	1.37783	-0.21907	-1.19783
	0.16406	5.80603	2.17097	1.0847	0.68282	0.06906	0.33532	1.53346	1.21221	1.20846	0.76782	2.09097	1.20095	1.15158	1.40721	0.23344	0.08594	-0.20344	0.87157	1.54596	0.45719	1.27096	0.73782	0.27719	0.01156	-0.07156	-0.7522	0.7772
	0.16806	7.7423	4.27788	3.42599	1.44033	1.62784	1.71784	1.57471	1.26721	2.11722	2.02097	1.94284	2.06159	1.56284	1.47096	2.18722	2.47097	2.41222	0.16344	0.79783	0.79658	-0.34719	-0.11906	1.96659	1.64096	1.76847	0.22469	-0.78782
	0.17207	6.04915	2.2966	1.22533	0.8597	0.5247	0.75908	1.91847	1.50596	1.44346	0.96158	2.35472	1.46533	1.47346	1.68159	0.67095	0.59032	0.29032	1.1322	2.07784	1.01345	1.52409	1.0422	0.37635	0.58657	0.30907	-0.40407	1.24471
	0.17607	7.80918	4.60101	3.71662	1.85034	1.89222	1.86846	1.85534	1.68784	2.2391	2.17972	2.29847	2.3916	2.11597	1.96847	2.4666	2.95161	3.05161	0.47344	1.30221	1.24283	-0.08906	0.40344	1.76268	1.77909	2.14284	0.49907	-0.37719
	0.18007	6.37228	2.73473	1.57471	1.15221	0.6847	0.84345	2.09909	1.69346	1.84847	1.33846	2.62473	1.85659	1.72721	2.06409	1.10658	1.13033	0.58345	1.72096	2.3366	1.29533	2.09409	1.53221	0.94908	0.87095	0.74907	0.02156	1.75596
	0.18407	8.09669	4.77539	3.9535	2.05159	2.20659	2.13472	2.04097	1.88159	2.38847	2.53597	2.5241	2.63723	2.44097	2.31597	2.92473	3.26661	3.26536	0.99908	1.61534	1.69034	0.20157	0.60407	2.80098	2.22722	2.5491	1.06595	-0.12594
	0.18807	6.45791	2.95348	1.83097	1.36846	1.01408	1.26346	2.37972	1.80971	1.99409	1.63659	2.96848	1.94659	2.15909	2.38035	1.22658	1.26471	1.0322	1.97409	2.6866	1.79347	2.54473	1.94597	1.26283	1.21033	0.95123	0.31844	2.07097
	0.19207	8.29294	5.04914	4.54288	2.36097	2.50098	2.36847	2.31222	2.28035	2.90411	2.77535	2.7116	2.81598	2.72973	2.63785	3.16411	3.79662	3.84787	1.38346	2.01347	2.05472	0.74907	1.0397	3.06849	2.78973	2.00669	1.52721	0.22782
	0.19606	6.75042	3.34474	2.2166	1.59784	1.19971	1.44284	2.5041	2.14347	2.1916	1.84909	3.04473	2.31035	2.44785	2.73348	1.65721	1.57346	1.43409	2.44848	3.24036	2.19535	2.70223	2.44348	1.63284	1.61409	1.63534	0.72345	2.35847
	0.20007	8.66482	5.30352	4.50038	2.56098	2.5741	2.70723	2.77598	2.43973	3.09098	3.07598	2.95036	3.28786	3.07348	2.78785	3.61537	4.17975	4.22475	1.75721	2.4191	2.5791	0.94345	1.46971	3.54724	3.10036	3.33599	1.70596	0.81282
	0.20407	6.97792	3.35911	2.46785	1.77659	1.39658	1.74034	2.78661	2.39722	2.59285	1.94409	3.51537	2.66285	2.77848	2.98473	1.99159	2.10472	1.65721	2.7166	3.41411	2.34347	3.37536	2.79223	2.2791	2.11597	1.95097	1.07283	2.6991
	0.20807	8.55732	5.54977	4.88726	2.81785	2.81223	2.79036	2.93348	2.59723	3.38661	3.28849	3.31224	3.48536	3.24974	3.18099	3.89412	4.54351	4.37225	2.26597	2.69035	2.8316	1.55721	1.81534	4.0385	3.56349	3.67099	2.09972	0.96845
	0.21207	6.94917	3.51849	2.7016	2.09159	1.51408	1.89159	3.05974	2.52098	2.72223	2.3266	3.77162	2.90911	3.00223	3.46849	2.23097	2.4141	2.13409	2.99411	3.7885	2.84848	3.68162	3.15411	2.4516	2.57223	2.35347	1.50221	3.33286
	0.21607	8.73795	5.66227	5.04102	2.86911	2.99536	2.99598	3.03598	2.7716	3.44037	3.52537	3.39224	3.66412	3.52037	3.54662	4.36413	4.77101	4.82476	2.4116	2.98223	3.28349	1.94347	2.40347	4.25038	3.93162	4.30788	2.56285	1.27846
	0.22007	7.25605	3.9535	2.79723	2.29847	1.68596	2.05534	3.25786	2.75661	2.97973	2.5166	3.90412	3.17911	3.42224	3.73287	2.71785	2.67785	2.56098	3.67537	4.30913	3.28036	4.17225	3.60787	2.97661	2.96911	2.67035	1.82409	3.57349
	0.22407	8.78795	5.8279	5.20977	3.07161	3.34786	3.18474	3.13161	2.98098	3.76349	3.63849	3.71599	4.1085	3.87037	3.78725	4.53226	5.28914	5.18914	3.05161	3.65849	3.74724	2.45285	2.80661	4.70101	4.48351	4.71351	3.00536	1.85534
	0.22807	7.24605	4.01787	3.03848	2.33722	1.83409	2.26222	3.38537	2.89598	3.23724	2.69035	4.25788	3.38599	3.7185	4.09475	3.05098	3.14536	2.75098	3.9685	4.71226	3.75037	4.64413	4.1085	3.39286	3.38661	3.33286	2.35285	4.23475
	0.23207	9.06483	6.01728	5.42352	3.35099	3.53599	3.46224	3.44537	3.31724	3.73099	3.85975	3.83725	4.21538	4.19163	4.16663	4.89851	5.63227	5.51915	3.41411	3.92287	4.2735	2.85411	3.30849	5.26414	5.01289	5.02352	3.46162	2.34222
	0.23607	7.39605	4.09475	3.27661	2.5741	2.00909	2.5091	3.47224	3.24536	3.35724	2.93661	4.30663	3.56099	3.81537	4.39725	3.22974	3.39411	3.25724	4.28163	5.25039	4.1335	5.21914	4.53976	4.011	3.84287	3.74475	3.04348	4.65788
	0.24007	9.12108	6.18291	5.53102	3.49974	3.62787	3.68224	3.66974	3.60724	4.07537	4.12725	4.14412	4.52913	4.3685	4.35225	5.20477	5.88603	5.86728	3.69787	4.48663	4.59976	3.31911	3.64849	5.80228	5.52227	5.7304	4.01287	3.00036
	0.24407	7.65481	4.31413	3.26286	2.97348	2.24097	2.66035	3.59912	3.39974	3.59537	3.30099	4.68913	3.97912	4.08163	4.39913	3.39474	3.74599	3.50787	4.65538	5.65727	4.73913	5.6954	5.04726	4.55351	4.40225	4.21225	3.56912	5.15164
	0.24807	9.27608	6.15291	5.60227	3.72224	3.70974	3.77224	3.901	3.74412	4.43726	4.43475	4.33975	4.63663	4.69351	4.73851	5.70665	6.0104	6.26603	4.17038	5.01664	5.14039	3.90412	4.251	6.32854	6.0654	6.09228	4.52976	3.44286
	0.25207	7.5823	4.26538	3.46287	3.05098	2.56348	2.87286	4.001	3.75599	3.72912	3.45099	4.83226	4.106	4.52226	5.02851	3.84975	4.086	3.956	5.19602	5.81978	5.15727	5.8454	5.45977	4.92226	4.87039	4.72288	3.81037	5.69165
	0.25607	9.37858	6.31291	5.79915	3.96412	3.98787	3.99037	4.01412	3.77475	4.65163	4.64976	4.60976	4.98664	4.89289	5.03789	5.75478	6.42666	6.51166	4.46538	5.10477	5.36727	4.30725	4.64288	6.75167	6.33916	6.64666	4.99164	3.76724
	0.26007	7.79106	4.39663	3.64599	3.27036	2.67473	2.97473	4.22038	3.82662	3.84287	3.60787	5.04414	4.47038	4.53788	5.06289	3.90787	4.4235	4.17663	5.48602	6.15291	5.43102	6.24666	5.77915	5.3654	5.29727	5.16227	4.27788	5.89665
	0.26407	9.34983	6.43916	5.88915	4.0685	4.12475	4.05787	4.25788	4.051	4.86101	4.82851	4.81914	5.08289	5.05789	5.26289	5.9954	6.75542	6.82979	4.57663	5.43727	5.66352	4.48163	5.05664	7.1323	6.70417	6.92354	5.39352	4.02475
	0.26807	7.81481	4.48288	3.64162	3.43662	2.82036	3.11161	4.25225	4.06787	4.24663	3.92787	5.22102	4.62476	4.79851	5.15914	4.27288	4.40163	4.29975	5.58602	6.44229	5.61102	6.60541	6.02916	5.5129	5.53915	5.4554	4.64538	6.16353
	0.27207	9.43483	6.45979	5.97853	4.236	4.19725	4.3035	4.47976	4.44726	4.91664	5.07351	4.87351	5.21789	5.13977	5.24852	6.06416	6.81667	6.88604	4.69913	5.58602	5.71384	4.63601	5.05976	7.14792	6.87229	7.06105	5.6554	4.50601
	0.27607	7.79606	4.69288	3.89787	3.59474	2.96848	3.37099	4.55538	4.166	4.31413	3.90475	5.39852	4.52726	4.84476	5.32133	4.45413	4.63288	4.43913	5.54102	6.36729	5.80665	6.54354	6.04166	5.67102	5.73853	5.5804	4.69038	6.38416
	0.28007	9.36921	6.75729	6.21541	4.53163	4.42038	4.41601	4.59351	4.60726	5.17914	5.02539	5.20852	5.38539	5.30664	5.4204	6.18853	6.89729	6.92917	4.89476	5.36602	5.77415	4.69601	5.10602	7.15105	6.77042	7.1648	5.52602	4.27288
	0.28407	8.03356	4.70476	4.04975	3.93725	3.28724	3.60224	4.71351	4.29725	4.48101	4.13475	5.60477	4.76164	5.07789	5.45727	4.331	4.43351	4.46038	5.61352	6.37791	5.60227	6.35103	6.02603	5.6129	5.57727	5.42665	4.61726	6.38166
	0.28807	9.44733	6.65104	6.33541	4.71226	4.59726	4.65913	4.75789	4.40663	5.29102	5.23914	5.30227	5.41039	5.5079	5.39602	6.32291	6.65291	6.85792	4.97414	5.50977	5.7679	4.48038	5.05727	7.13105	6.79479	7.1748	5.40164	4.326
	0.29207	8.06794	4.94414	4.286	4.2835	3.32786	3.65974	4.90914	4.40538	4.63976	4.33975	5.72103	4.95226	5.08727	5.36789	4.40288	4.51351	4.41913	5.56165	6.30291	5.45977	6.49791	5.8404	5.4804	5.35852	5.40415	4.46788	6.20041
	0.29607	9.50858	6.92917	6.54979	4.98914	4.83414	4.79664	4.71976	4.61601	5.38352	5.27977	5.39227	5.51165	5.36289	5.44165	6.19978	6.71292	6.89854	4.72351	5.37602	5.63165	4.43788	4.63413	6.82979	6.62916	6.89979	5.27539	3.971
	0.30007	8.19669	5.17977	4.23725	4.3835	3.64349	3.90975	5.02101	4.71351	4.71913	4.39788	5.6804	4.87664	4.95914	5.44914	4.326	4.52601	4.24475	5.46415	6.21666	5.4179	6.27978	5.67415	5.30102	5.43352	5.36102	4.42788	6.16666
	0.30407	9.89359	7.22917	6.71541	5.29164	5.13789	5.09602	5.09227	5.01539	5.48415	5.44602	5.30664	5.5629	5.49915	5.45227	6.30228	6.62729	6.73666	4.59851	5.3529	5.6354	4.28663	4.75288	6.90979	6.40353	6.82354	5.26164	4.18475
	0.30807	8.52732	5.43102	4.63038	4.79851	3.8885	4.1585	5.30852	4.64351	4.99914	4.48788	5.84353	5.06977	5.07351	5.42165	4.39725	4.45851	4.26413	5.38039	6.16353	5.39852	6.30541	5.69478	5.42414	5.27477	5.17852	4.40038	6.10666
	0.31207	10.2805	7.6573	7.2048	5.5079	5.37352	5.4354	5.45789	5.10352	5.7454	5.5904	5.5354	5.68602	5.62227	5.44602	6.34478	6.84292	6.80854	4.68163	5.26664	5.51727	4.206	4.74164	6.78354	6.49666	6.84417	5.25664	4.12725
	0.31607	8.91982	5.76478	4.96539	4.99226	4.31913	4.56663	5.6454	5.15539	5.11601	4.67288	5.91228	5.08601	5.27477	5.42227	4.39038	4.56601	4.44163	5.50915	6.25166	5.34164	6.14416	5.74353	5.37789	5.12789	5.18977	4.36538	6.0129
	0.32007	10.733	8.30356	7.73355	6.05416	5.75915	5.75478	5.57477	5.62977	6.01415	5.83665	5.75603	5.76478	5.77978	5.46102	6.31041	6.81979	6.78979	4.62851	5.28289	5.51165	4.21913	4.70351	6.83229	6.77792	6.74979	5.22227	4.0735
	0.32407	9.2617	6.36978	5.6654	5.6229	4.76351	5.01039	5.9854	5.31289	5.48977	5.09851	6.05228	5.23227	5.46165	5.68602	4.42913	4.76413	4.44663	5.6754	6.27791	5.30477	6.24166	5.80978	5.36477	5.27977	5.27727	4.29913	6.07228
	0.32807	11.2505	8.7042	8.33482	6.58916	6.38666	6.26291	6.22291	5.8304	6.17853	5.89478	5.87853	5.88228	5.7054	5.6504	6.54666	7.03355	6.87229	4.75601	5.46415	5.5079	4.45351	4.72226	6.86417	6.34416	6.86604	5.25352	4.04788
	0.33207	10.2048	7.17855	6.33478	6.33666	5.35727	5.43164	6.52541	5.7679	5.74228	5.06039	6.20603	5.35664	5.56415	5.58102	4.45538	4.72414	4.43038	5.74228	6.43604	5.38227	6.35978	5.80853	5.42852	5.30289	5.28164	4.27163	6.23728
	0.33607	12.2892	9.78796	9.23233	7.4573	6.97417	6.86604	6.65041	6.27728	6.56541	6.42478	6.12228	6.19603	6.06103	5.7104	6.50479	6.83042	7.07355	4.70226	5.4979	5.74603	4.49476	4.76351	6.89292	6.67229	6.90042	5.20664	4.04725
	0.34007	11.4961	8.23294	7.34105	7.10355	6.18103	6.22353	7.07917	6.18666	6.08978	5.51665	6.37353	5.51852	5.52165	5.82853	4.62601	4.86851	4.50788	5.78853	6.15228	5.49852	6.42791	5.8204	5.38164	5.35664	5.32164	4.28538	6.17103
	0.34407	13.5155	11.0424	10.2392	8.36731	7.86106	7.57355	7.2523	6.87417	6.92604	6.55666	6.42666	6.25916	6.13103	5.90853	6.64354	7.19667	7.21667	4.85414	5.63852	5.6154	4.54476	4.97039	7.02042	6.73604	6.92104	5.21914	3.96787
	0.34807	12.8293	9.78296	8.73482	8.11231	7.19167	7.0423	7.92668	6.79604	6.45729	5.80665	6.85604	5.82665	5.58477	5.8354	4.74663	4.85476	4.60101	5.78915	6.46104	5.52602	6.50479	5.9529	5.49415	5.56102	5.28477	4.34163	6.29041
	0.35207	15.0993	12.9105	11.8742	9.75234	9.13858	8.53169	8.09919	7.69855	7.56418	7.01604	6.65979	6.36853	6.21541	6.02165	6.99479	7.19605	7.1548	5.11976	5.67477	5.79978	4.52976	4.98789	6.98417	6.75042	6.96729	5.46227	4.17913
	0.35607	14.723	11.6642	10.4542	9.70359	8.62669	8.37357	8.99545	7.65605	7.22542	6.30291	7.17105	6.09416	5.9354	6.03728	4.78601	5.05789	4.70476	6.03478	6.51479	5.6529	6.53854	5.94478	5.56915	5.49415	5.44477	4.52101	6.24916
	0.36007	17.4337	14.9493	13.6461	11.4799	10.6324	9.88046	9.32358	8.37044	8.34231	7.44543	7.05542	7.00917	6.38103	6.35228	6.99417	7.5698	7.51418	5.39289	5.79665	5.9729	4.65351	5.06664	7.22355	6.95792	7.11292	5.5429	4.43975
	0.36407	17.4346	14.2605	12.4618	11.7486	10.2667	9.85296	10.1967	8.66669	8.03356	6.96729	7.71356	6.35416	6.16416	6.44854	5.11164	5.30602	4.98726	6.16791	6.77979	5.85853	6.79792	6.36853	5.8504	5.73728	5.54352	4.87476	6.58166
	0.36807	20.2097	17.7356	16.1206	13.5268	12.6768	11.6149	10.6399	9.60921	9.17608	8.14731	7.72606	7.32605	6.86729	6.50541	7.14042	7.61043	7.56105	5.55852	6.0179	6.22353	4.94039	5.25852	7.37668	7.15105	7.45168	5.72603	4.50538
	0.37207	20.3222	17.4096	15.4783	14.008	12.5543	11.8124	11.9167	10.0436	9.07733	7.95543	8.32731	6.87792	6.66916	6.77854	5.37602	5.54165	5.22227	6.35603	7.01979	6.08978	6.99917	6.46791	5.9654	5.9404	5.91915	5.00539	6.85479
	0.37607	23.9285	21.6347	19.4097	16.2399	14.9993	13.7686	12.6005	10.9542	10.3342	9.0742	8.14919	7.85793	7.22417	6.97917	7.65355	7.94731	7.85106	5.90978	6.29416	6.64291	5.33102	5.56852	7.73355	7.42543	7.6098	6.14353	4.69226
	0.38007	24.2785	21.0472	18.8097	17.5784	15.5659	14.1221	13.9474	11.6955	10.1823	8.8392	9.07608	7.43168	7.17542	7.10855	5.80353	5.8554	5.6129	6.63354	7.42855	6.53229	7.41168	6.90667	6.36541	6.40479	6.28228	5.37227	7.17042
	0.38407	28.2036	25.9473	23.3972	19.8659	18.1472	16.3659	14.8655	12.7668	11.5949	9.95547	9.20795	8.49482	7.80043	7.31417	8.09794	8.36294	8.31481	6.10978	6.82917	6.83854	5.81228	6.03603	8.11106	7.83918	8.11044	6.48916	5.07914
	0.38807	29.0911	25.8848	22.8535	21.1784	18.6909	16.7284	16.2862	13.4499	11.8636	9.83359	9.83546	8.15106	7.76293	7.66668	6.24416	6.24666	5.95665	7.20105	7.64793	6.84604	8.02356	7.20792	6.71229	6.73917	6.67291	5.78165	7.36667
	0.39207	33.5474	31.5161	27.966	23.841	22.0785	19.5409	17.3034	14.7787	13.0874	11.0711	9.92671	9.32233	8.40732	8.01293	8.60544	8.73545	8.60857	6.63416	7.3548	7.31417	6.14603	6.35978	8.61794	8.33294	8.56357	6.77104	5.65602
	0.39607	34.9411	31.4786	28.0598	25.7098	22.866	20.2034	19.2159	15.4721	13.203	11.1399	10.8036	8.90295	8.41482	8.26294	6.84604	6.71104	6.68354	7.75981	8.31231	7.4098	8.26294	7.73856	7.23667	7.24542	7.13855	6.11478	7.81856
	0.40007	39.9725	37.7724	33.5911	28.7911	26.2598	23.1722	20.0097	16.9909	14.5962	12.3074	10.7761	10.0448	9.2667	8.7042	9.2592	9.32233	9.46733	7.2698	7.63605	7.79231	6.70479	6.96354	9.01983	9.0592	9.1767	7.38543	6.03103
	0.40407	41.6913	38.3475	33.7849	31.1286	27.3285	24.2723	22.0347	17.7722	14.9224	12.3205	11.808	9.77171	9.33171	8.97982	7.69793	7.59668	7.2798	8.37419	8.97982	8.06044	8.95983	8.27981	7.99669	7.88481	7.6448	6.68979	8.48294
	0.40807	47.2101	44.8288	39.7787	34.5912	30.9973	27.0098	23.2722	19.2972	16.3881	13.538	11.9461	10.9724	10.1311	9.48483	10.1792	10.2673	10.013	7.86043	8.40794	8.59357	7.48918	7.58855	9.84109	9.48171	9.88171	7.91668	6.76792
	0.41207	49.2789	45.5726	40.5725	37.2287	32.5411	28.1848	25.291	19.8472	16.6846	13.5908	13.0061	10.9511	10.2186	9.86484	8.37044	8.33482	8.11544	9.04795	9.60171	8.74732	9.54546	8.93358	8.49857	8.59794	8.38419	7.3123	9.25733
	0.41607	55.0852	52.8664	46.8163	40.5162	36.3349	31.0786	26.2598	21.3597	18.0971	15.1471	13.2818	12.0624	11.1905	10.5098	10.9805	11.1655	10.9049	8.80232	9.09858	9.35108	8.20044	8.40732	10.5142	10.2598	10.5673	8.7142	7.59543
	0.42007	57.079	53.7539	47.9539	44.0038	38.085	32.2474	28.0035	22.0285	18.0222	14.8408	14.3468	12.0949	11.3399	10.8949	9.42233	9.41171	8.92232	10.0692	10.548	9.82234	10.5073	9.92109	9.51733	9.28608	9.2642	8.25044	9.84546
	0.42407	63.1353	61.0228	54.329	47.4851	41.9038	35.0412	28.8411	23.391	19.6659	16.4096	14.5474	13.498	12.453	11.8274	12.0542	12.1174	12.0355	9.76796	10.2405	10.2173	9.2017	9.39858	11.4874	10.9855	11.4049	9.60483	8.41607
	0.42807	65.1104	61.6666	55.5415	50.6789	43.7475	36.2349	30.8786	23.7535	19.7597	16.2159	15.6487	13.3643	12.4361	12.0911	10.553	10.4267	10.1173	11.1099	11.3342	10.7749	11.6249	10.948	10.2548	10.4148	10.0786	9.21545	10.8899
	0.43207	71.273	69.2104	61.9791	54.2727	47.1476	38.535	30.9911	24.9223	21.0409	17.8909	15.9034	14.7774	13.7255	12.8899	13.3474	13.2418	13.0518	10.933	11.1861	11.2255	10.2505	10.1848	12.5893	12.0205	12.4186	10.5898	9.39921
	0.43607	72.973	69.3104	63.1478	57.4852	48.5351	39.2225	32.8536	25.2473	21.191	17.7846	17.0784	14.6687	13.9587	13.5455	11.8392	11.6811	11.2267	12.2705	12.6368	11.7536	12.5993	12.0442	11.4442	11.4024	11.2624	10.0392	11.8667
	0.44007	78.5168	76.5918	68.9854	60.6603	51.2977	40.9038	32.6911	26.4223	22.466	19.6097	17.5097	16.1931	15.153	14.3343	14.7512	14.6268	14.4312	12.093	12.6346	12.5405	11.3755	11.478	13.7036	13.1786	13.6005	11.7949	10.4192
	0.44407	79.7544	76.3793	69.8979	63.2103	52.1039	40.935	34.1974	26.5098	22.6472	19.2409	18.5971	16.4159	15.4093	14.883	13.3368	12.9893	12.5036	13.6649	14.2908	13.1368	13.8655	13.1061	12.6468	12.508	12.5293	11.4174	12.9824
	0.44807	84.6169	82.5919	75.6543	65.5791	53.8039	41.9913	33.7599	27.5785	23.8285	20.9222	18.9284	17.8909	16.6518	15.8099	16.0206	16.0724	15.6543	13.3161	13.8846	13.7336	12.4974	12.733	14.7699	14.5324	14.8505	12.783	11.6017
	0.45207	84.8419	81.6606	75.523	67.3479	53.704	41.6162	34.4974	27.5285	24.016	20.7722	20.2534	17.7846	17.1846	16.3549	14.613	14.3749	14.0346	14.9199	15.3971	14.3499	15.2824	14.4324	13.8811	13.6168	13.4705	12.383	14.1987
	0.45607	88.5607	86.9232	80.1106	68.6979	53.4008	42.1788	33.9474	28.6036	25.3223	22.491	20.5159	19.4159	18.2784	17.2846	17.4231	17.3862	17.0971	14.7096	14.9971	15.0449	13.6211	13.8018	16.0024	15.8387	15.8181	14.2068	12.658
	0.46007	87.292	84.6169	78.5043	68.8729	53.1227	40.9662	34.8724	28.4786	25.166	22.3597	21.816	19.2909	18.3972	17.7971	16.1909	15.8971	15.0971	16.1721	16.5596	15.5124	16.2537	15.6471	15.1346	14.9971	14.6705	13.6355	15.2174
	0.46407	89.9795	88.7045	81.7481	68.7542	52.9727	41.4725	33.9224	29.3473	26.3535	24.016	22.1035	20.8722	19.7159	18.6784	18.9972	18.6472	18.4159	15.9159	16.2034	16.3284	15.1096	15.2284	17.1346	16.9659	16.9512	15.0962	13.8099
	0.46807	87.4795	85.0169	78.7293	67.7729	50.5664	39.635	34.5599	29.1286	26.4848	23.666	23.0097	20.7722	19.8909	19.0659	17.2909	17.1596	16.2784	17.2909	17.6534	16.8471	17.3971	16.7596	16.1409	15.9471	15.8249	14.6249	16.2924
	0.47207	88.0232	87.4732	80.1168	66.0791	49.6226	39.7975	34.0099	29.8911	27.5723	25.141	23.2035	22.316	20.8847	19.7784	19.8847	19.7534	19.5284	16.6346	17.1909	17.1909	15.7346	16.1721	18.2534	17.9159	18.0562	16.0662	14.623
	0.47607	83.6544	82.4106	75.3793	63.2666	46.9414	38.3787	34.7037	29.7598	27.316	24.791	24.2285	21.7035	20.8097	20.0784	18.1847	17.9784	17.2534	18.2659	18.6972	17.6284	18.3347	17.6347	17.0409	16.8096	16.5687	15.3659	17.0381
	0.48007	82.8294	83.3606	75.1855	60.6978	45.8476	38.2787	33.8411	30.6911	28.4161	26.2035	24.4035	23.191	21.7347	20.6972	21.0472	20.6722	20.3159	17.5784	18.1159	18.2284	16.7096	16.9846	19.1409	18.5347	18.8972	16.8909	15.4405
	0.48407	77.0543	76.7231	68.9479	56.7852	43.2038	36.9287	34.4286	30.1536	28.1723	25.4473	25.1035	22.7472	21.5847	20.9847	19.1972	18.8409	17.9722	19.0847	19.5284	18.4721	19.1972	18.1972	17.7159	17.5721	17.1159	15.9659	17.6971
	0.48807	75.8105	75.5605	67.3666	53.3602	42.6225	37.4412	33.7224	31.0786	28.9911	26.841	25.0723	23.991	22.3535	21.4472	21.7347	21.3034	21.0347	18.3284	18.7659	18.7534	17.2721	17.5159	19.7347	19.3284	19.1659	17.1534	15.9909
	0.49207	69.6104	67.9229	60.3665	49.4789	40.235	36.0099	34.3099	30.4786	28.4161	26.141	25.5535	23.0597	22.2597	21.5285	19.6097	19.5534	18.4972	19.4784	19.9847	18.8597	19.4847	18.7721	17.9909	18.1784	17.7846	16.5284	18.1284
	0.49607	67.9417	65.9604	58.7665	47.2851	40.5475	36.7099	33.5911	31.1848	29.1161	27.0223	25.2348	24.5785	22.866	21.9535	21.9472	21.7972	21.4972	18.9222	19.1909	19.2409	17.7346	17.9159	20.1409	19.9097	19.5534	17.6284	16.4159
	0.50007	63.4041	58.079	51.9477	44.7288	38.6037	35.4037	34.1599	30.3348	28.5911	26.2223	25.5223	23.5535	22.5722	21.7597	19.9722	19.7034	18.8034	19.9159	20.1159	19.1159	20.0034	19.0784	18.6034	18.2971	17.8534	16.8534	18.1409
	0.50407	62.7853	57.554	51.3539	43.7351	39.4662	36.1412	33.2474	31.0598	29.1536	27.0848	25.3098	24.6098	22.941	21.891	22.1722	21.8972	21.7472	19.1222	19.6097	19.4909	18.0034	18.2784	20.1722	19.8659	19.6472	17.8472	16.4534
	0.50807	58.9603	51.7602	46.1788	42.06	37.3724	34.7537	33.4661	30.0161	28.141	26.3098	25.5098	23.466	22.4785	21.9784	20.1097	19.8034	18.9847	20.0159	20.2472	19.3097	19.9909	19.1472	18.5347	18.4847	18.2159	16.9221	18.3909
	0.51207	58.3478	52.6039	47.5039	41.8225	38.3912	35.4537	33.0224	30.4911	28.8161	26.7598	25.3285	24.6098	22.9847	22.0847	22.3222	22.016	21.9097	18.9472	19.4847	19.4659	17.8346	18.2409	20.1159	19.8472	19.7534	18.0222	16.8659
	0.51607	54.879	47.8663	43.36	40.41	36.5537	33.9661	32.8474	29.3786	27.8598	25.6785	25.316	23.0972	22.4972	21.8222	20.0409	19.9909	19.2159	20.0972	20.3722	19.3347	20.2534	19.1222	18.5722	18.3597	18.2596	16.9221	18.3409
	0.52007	55.454	49.3914	45.5351	40.31	37.2787	34.6099	32.2099	29.8973	28.2036	26.3973	24.916	24.291	22.891	21.9972	22.1597	21.9472	21.6722	19.0034	19.2847	19.5472	18.0722	18.1721	20.3972	19.8659	19.8847	17.9034	16.8221
	0.52407	52.2602	45.6538	41.7163	39.1475	35.5662	33.0099	32.2224	28.7411	27.3535	25.216	25.0035	22.7035	22.1597	21.9222	19.9534	19.5972	18.9847	19.9034	20.2034	19.0284	19.9784	19.0659	18.4222	18.3659	18.0784	16.8721	18.2034
	0.52807	54.7352	47.8663	43.8788	39.1475	36.2037	33.4036	31.2223	29.0911	27.8473	25.891	24.3973	23.841	22.5285	21.6097	22.0535	21.7972	21.4785	18.6909	19.2972	19.3222	17.7846	18.0722	19.8597	19.7472	19.7784	17.7346	16.6534
	0.53207	51.5352	44.31	40.4225	38.0224	34.2787	32.1036	31.1911	27.841	26.6348	24.7035	24.591	22.4472	22.0535	21.4785	19.7347	19.5409	18.7784	19.5159	19.9847	19.1159	19.8972	18.9784	18.5034	18.2096	17.8534	16.9596	18.1409
	0.53607	52.9852	46.5413	42.7413	38.16	35.3662	32.6661	30.2911	28.3973	27.0535	25.391	24.1535	23.6035	22.1472	21.5097	21.8347	21.5847	21.491	18.7347	19.0222	19.1972	17.6471	17.8159	19.9409	19.6034	19.5284	17.7284	16.6096
	0.54007	50.7539	43.46	39.51	37.1912	33.4599	31.0724	30.2848	26.966	25.866	24.016	24.3035	22.341	21.7035	21.2034	19.4534	19.5409	18.5347	19.4659	19.7409	18.8784	19.4909	18.8159	18.3347	17.9722	17.8972	16.7471	18.2409
	0.54407	52.8664	46.2976	42.2163	37.5974	34.8662	32.1974	29.5598	27.491	26.2098	24.916	23.8347	23.316	22.0472	21.2285	21.791	21.4472	21.2785	18.6846	19.0097	18.9909	17.4284	17.6659	19.8347	19.3284	19.3972	17.5221	16.4909
	0.54807	51.6727	44.1288	39.3412	37.0287	33.0286	30.6473	29.5598	26.1973	25.1598	23.7597	23.6785	21.6784	21.5785	21.1347	19.4659	19.1409	18.3347	19.2409	19.6097	18.6472	19.4034	18.5596	18.0971	17.8221	17.8034	16.4159	17.9034
	0.55207	54.654	47.2476	42.3538	37.5725	34.2661	31.4536	28.6848	26.6285	25.7535	24.141	23.2785	23.1222	21.6285	20.9659	21.266	21.191	21.0722	18.5284	18.6472	18.7721	17.1471	17.4284	19.5534	19.2597	19.1222	17.2471	16.2909
	0.55607	53.954	44.7538	39.4975	36.3037	32.4661	29.5848	28.6348	25.566	24.6973	23.0722	23.5285	21.4847	21.191	20.9909	18.9034	19.0472	18.2284	19.0909	19.5909	18.5534	19.2409	18.3222	17.8909	17.6471	17.6659	16.4784	17.8596
	0.56007	54.8915	47.4726	42.2288	36.8287	33.5161	30.6473	28.1848	26.041	25.2473	23.9535	23.1847	23.091	21.541	20.8097	21.1847	21.1284	20.9785	18.1721	18.5596	18.6097	17.1471	17.3471	19.4097	19.1597	19.0284	17.2721	16.3159
	0.56407	53.3977	44.8101	39.0412	35.6662	31.8911	28.8848	27.916	24.866	24.0098	22.7472	22.966	21.2597	21.0722	20.6409	18.9534	18.9847	18.0909	19.0347	19.2284	18.3784	19.1534	18.3034	17.7346	17.6221	17.4784	16.4659	17.6347
	0.56807	54.804	47.2351	41.3663	36.3349	32.9161	29.8848	27.091	25.6098	24.766	23.4722	22.6097	22.8722	21.2722	20.6097	21.0409	20.9722	20.6972	18.1597	18.5097	18.4409	17.0659	17.3221	19.4597	18.9909	18.8972	17.1034	16.2971
	0.57207	52.4602	44.0788	37.9475	34.9537	31.0224	28.3098	27.2285	24.6285	23.8722	22.3285	22.8222	20.9409	20.8534	20.5472	18.8034	18.7409	17.8784	19.0222	19.0534	18.2971	18.9222	18.2096	17.5284	17.5346	17.3346	16.0721	17.6471
	0.57607	53.6165	46.3663	40.8225	35.7849	32.4036	29.1473	26.6973	25.0785	24.2472	23.341	22.4535	22.5722	21.0722	20.5347	21.0034	20.8409	20.5784	18.0846	18.3097	18.3159	16.9784	17.1721	19.1659	18.8222	18.8847	17.1221	15.9596
	0.58007	50.2414	42.9725	37.5287	34.4786	30.8036	27.9285	26.6848	24.0597	23.266	22.0659	22.541	21.0097	20.6097	20.4534	18.7847	18.6846	17.7471	18.7034	19.0284	18.0909	18.9847	18.0409	17.4096	17.3409	17.1659	16.1159	17.2721
	0.58407	50.9851	45.3538	40.2287	34.8099	31.9661	28.6786	26.141	24.6098	23.941	22.8472	22.4019	22.3285	21.0409	20.3347	20.7409	20.9034	20.4972	18.1346	18.3972	18.2784	16.8284	16.8596	19.1097	18.5534	18.8222	16.8971	15.8221
	0.58807	47.8914	42.0975	36.8849	33.8224	30.0161	27.2598	26.216	23.5472	23.1785	22.0847	22.3222	20.5409	20.5722	20.3972	18.6097	18.7159	17.6159	18.6659	18.9909	18.0846	18.8534	17.9284	17.5097	17.2784	17.1784	16.1221	17.2596
	0.59207	48.6851	44.6163	39.2725	34.3036	31.1723	28.2036	25.8535	24.5347	23.8097	22.7222	22.291	22.6722	20.8784	20.3347	20.9347	20.7722	20.7534	17.9034	18.1346	18.1346	16.8596	16.8159	19.0347	18.6846	18.7409	16.8784	15.8784
	0.59607	45.9663	41.2413	35.8224	32.9661	29.2036	26.966	25.7598	23.366	22.816	21.7659	22.3222	20.5222	20.5284	20.3159	18.4909	18.6597	17.9096	18.7534	18.8534	17.9221	18.7909	17.9596	17.5034	17.2721	17.2221	15.9284	17.2971
	0.60007	46.9101	43.4475	38.2162	33.3599	30.3098	27.9848	25.3597	24.1535	23.566	22.5972	21.8972	22.2597	20.6659	20.2909	20.8784	20.7659	20.4847	17.8909	18.1972	18.2534	16.5784	16.7721	18.7784	18.5472	18.6347	16.7909	15.8346
	0.60407	43.9976	40.2037	34.8662	32.2411	28.6661	26.3098	25.6098	23.1097	22.6347	21.6035	22.0785	20.4034	20.3284	20.305	18.4659	18.5596	17.6847	18.5097	18.8597	17.8221	18.7721	17.7409	17.1284	17.1721	17.1096	15.9909	17.1346
	0.60807	44.9976	42.2038	37.3724	32.5849	29.8223	27.4035	25.1785	23.9285	23.4097	22.3472	21.7535	22.2597	20.6784	20.2909	20.8659	20.6472	20.5534	17.9096	18.0846	18.2221	16.6721	16.6971	18.7534	18.5472	18.8097	16.5784	15.9096
	0.61207	42.1538	38.8225	33.9536	31.6786	28.3473	26.1723	25.316	22.966	22.5722	21.716	22.0722	20.4472	20.3597	20.3222	18.5909	18.4909	17.8221	18.6972	18.8347	18.0346	18.5659	17.8034	17.2784	16.9846	17.0034	15.9971	17.0846
	0.61607	43.16	40.8787	36.3599	32.0349	29.5036	27.3535	24.8723	23.7847	23.366	22.366	21.7785	22.2722	20.8409	20.2534	20.8222	20.6284	20.3534	17.8596	18.1346	17.9596	16.4471	16.7159	18.8347	18.5472	18.5659	16.6596	15.8534
	0.62007	40.5037	37.6724	33.2224	30.8911	27.9848	25.8473	25.0973	22.891	22.541	21.5972	22.1472	20.5347	20.3222	20.0159	18.5284	18.7159	17.6284	18.7409	18.9722	17.9471	18.4346	17.7846	17.2471	17.1909	16.8096	15.9534	16.9096
	0.62407	41.6475	39.6225	35.8412	31.4474	28.9411	26.941	24.7785	23.716	23.1847	22.2722	21.816	22.2597	20.9097	20.4347	20.8159	20.8097	20.4784	17.8784	18.1972	17.9409	16.4784	16.6159	18.7597	18.4159	18.5159	16.6221	15.8034
	0.62807	38.8475	36.6412	32.9161	30.7724	27.6223	25.5973	25.0597	22.7035	22.2847	21.6472	22.1285	20.5284	20.5472	20.2284	18.6097	18.6034	17.7722	18.6972	18.7659	17.9659	18.5409	17.8596	17.3534	17.1346	16.9784	16.0784	16.9909
	0.63207	40.085	38.985	35.6599	31.3848	29.0348	26.991	24.716	23.5847	23.0785	22.291	21.9222	22.2972	20.891	20.3534	20.8847	20.7347	20.4909	18.0534	18.2659	17.9409	16.7596	16.6284	18.6159	18.5847	18.2534	16.5846	15.8596
	0.63607	37.6474	36.0724	32.4286	30.4911	27.416	25.6098	25.066	22.6347	22.466	21.5159	22.2285	20.5784	20.6097	20.3097	18.7534	18.7409	17.8284	18.7472	18.7909	18.0346	18.5347	17.6409	17.2784	17.0596	17.1096	16.0971	17.0721
	0.64007	39.135	38.5537	35.4412	31.0598	28.9473	26.8785	24.6598	23.7472	23.116	22.3347	21.9347	22.2722	21.0097	20.4284	21.0034	20.891	20.5534	18.1784	18.2534	18.2034	16.6909	16.7409	18.8659	18.3597	18.6909	16.5471	15.9846
	0.64407	36.8224	35.4037	32.3286	30.2598	27.4035	25.5285	25.091	22.6972	22.5535	21.5597	22.2097	20.5159	20.5847	20.5347	18.7721	18.7847	18.0096	18.7909	18.9534	18.0096	18.6034	17.7971	17.2346	17.0659	16.8846	15.9096	16.9284
	0.64807	38.4162	38.0287	35.1724	30.8599	29.0098	26.891	24.966	23.9097	23.3347	22.6535	22.166	22.3222	20.8659	20.6034	21.0597	21.0972	20.5972	18.1784	18.3284	18.4097	16.8471	16.6346	18.7472	18.4659	18.3972	16.6909	15.9159
	0.65207	36.4912	34.8599	31.9099	29.9723	27.4723	25.616	25.1535	22.816	22.5285	21.9285	22.2785	20.6597	20.7409	20.6472	18.8409	18.8847	18.0284	19.0034	18.9909	18.2971	18.7972	17.7722	17.3096	17.2784	16.9409	16.1034	17.0596
	0.65607	37.9037	37.3912	34.8787	30.8348	28.9348	26.7535	24.7535	23.9285	23.3722	22.316	22.2285	22.7035	21.3535	20.6909	21.3347	21.0534	20.7534	18.3846	18.5097	18.5596	16.9346	16.8096	18.9222	18.7034	18.6097	16.6221	15.9971
	0.66007	36.0099	34.6099	32.1661	30.0973	27.5723	25.516	25.1848	22.7222	22.5285	21.8785	22.391	20.5409	20.9659	20.7222	18.9847	19.1097	18.1659	19.0222	18.9784	18.3409	18.9409	17.8284	17.5097	17.4596	17.1346	16.2346	16.9471
	0.66407	37.4974	37.3287	34.7099	30.7473	28.9911	26.6535	25.0535	23.7472	23.541	22.6097	22.0785	22.566	21.4035	20.7784	21.2847	21.0222	21.016	18.6472	18.5284	18.4721	16.9846	16.9096	18.9097	18.7222	18.6347	16.6346	16.0534
	0.66807	35.5224	34.4599	31.9786	29.7723	27.416	25.7848	25.2723	22.8785	22.7847	22.1097	22.591	20.7597	21.0534	21.0034	19.0909	19.1222	18.4472	19.1784	19.3159	18.3159	19.0597	18.0722	17.4034	17.3534	17.1909	16.2909	17.0284
	0.67207	37.5162	37.2162	34.9287	30.9223	29.0723	26.9473	25.166	23.9972	23.491	22.5597	22.4285	22.8785	21.6347	20.9034	21.6972	21.3535	21.0909	18.6284	18.6097	18.5847	17.3659	16.9784	19.1847	18.6659	18.7534	16.5596	16.1534
	0.67607	35.2662	34.1661	31.6786	30.0473	27.5161	25.6973	25.5348	23.1597	22.6347	22.241	22.9222	21.0597	21.1784	21.0409	19.4597	19.2284	18.5034	19.3409	19.4784	18.6597	19.0597	18.3597	17.6847	17.4971	17.2346	16.2221	17.1534
	0.68007	37.1099	36.5412	34.5912	30.7661	28.9973	26.9785	25.5473	24.2285	23.7535	22.7535	22.6222	23.1785	21.6472	21.1472	21.8847	21.4722	21.4035	18.9284	18.7472	18.8659	17.3409	17.2596	19.2222	18.8284	18.6597	16.8721	16.1284
	0.68407	35.0162	33.7599	31.6661	29.8661	27.7098	26.0098	25.516	23.2597	23.0535	22.391	23.0785	21.0972	21.191	21.2159	19.5784	19.5534	18.8847	19.6472	19.7409	18.7284	19.2659	18.3846	17.8284	17.4159	17.3846	16.4784	17.2909
	0.68807	36.9349	36.3349	34.5412	30.8473	29.0286	27.241	25.5223	24.216	23.7972	22.8785	22.6472	23.3097	21.7097	21.5722	21.9722	21.6972	21.566	19.0222	19.0472	19.1034	17.6721	17.3534	19.3284	18.8659	18.8472	16.9659	16.3784
	0.69207	34.9036	33.6224	31.7661	30.1911	27.841	26.1098	25.816	23.0722	23.1972	22.616	23.0597	21.3972	21.8347	21.4159	19.7597	19.8097	19.1222	19.7284	19.7347	19.0159	19.5784	18.3972	18.0471	17.7722	17.4222	16.5659	17.4784
	0.69607	37.0224	36.0849	34.5224	30.8786	29.0973	27.3848	25.641	24.4097	23.8535	23.066	22.6035	23.3847	22.091	21.7035	22.0972	22.041	21.7097	19.3597	19.4409	19.1659	17.9847	17.5659	19.5159	19.3034	19.1222	17.0409	16.5596
	0.70007	34.7849	33.2661	31.9099	30.0848	28.0473	26.0348	25.9035	23.6972	23.3285	22.7597	23.1972	21.3909	21.8222	21.6222	19.9534	20.1347	19.1347	20.1409	20.0034	19.2097	19.9034	18.6597	18.2096	17.8721	17.4284	16.7034	17.4159
	0.70407	36.8474	35.7849	34.5287	30.9474	29.3348	27.1973	25.816	24.6222	24.1035	23.3347	22.8785	23.741	22.4035	21.791	22.4785	21.9472	21.6972	19.5972	19.5534	19.4722	18.1097	17.7346	19.6909	19.2722	19.3909	17.2221	16.7971
	0.70807	34.8974	33.0224	31.6724	30.1848	27.916	26.3285	26.1035	23.6535	23.3972	22.8285	23.4597	21.741	22.0659	21.991	20.3347	20.1034	19.2722	20.3097	20.1409	19.4347	20.1034	19.0159	18.2409	18.3471	17.9847	16.8784	17.5409
	0.71207	36.9724	35.8974	34.8599	30.6786	29.1973	27.3848	25.9723	24.8598	24.4035	23.6222	23.1097	23.9535	22.4285	22.0785	22.6347	22.2097	22.1285	19.8659	19.8972	19.6659	18.2096	17.9034	19.7784	19.5722	19.4597	17.4346	16.8034
	0.71607	35.0974	33.0286	31.9411	30.0411	28.1848	26.241	26.191	23.716	23.616	23.0722	23.8472	21.9597	22.1597	22.0347	20.4722	20.5159	19.6972	20.6347	20.5722	19.4159	20.2784	19.2097	18.7472	18.4159	18.1284	17.2034	17.7159
	0.72007	37.1599	35.6912	34.6224	30.9411	29.6286	27.716	26.1473	24.8847	24.6347	23.5097	23.4972	24.1472	22.7097	22.3222	22.8035	22.7597	22.441	20.1472	20.0409	19.9597	18.5159	18.1097	20.2722	19.8409	19.7034	17.6347	17.0221
	0.72407	35.2912	32.8661	31.6098	30.1536	28.3098	26.5848	26.4848	23.9972	23.9222	23.4285	23.8347	22.3347	22.2535	22.3597	20.5722	20.7784	19.8972	20.8972	20.9097	19.8659	20.4097	19.4972	18.8597	18.5909	18.4284	17.1971	17.8534
	0.72807	37.4724	35.5412	34.7474	31.0098	29.6286	27.891	26.116	25.3348	24.7597	24.0098	23.641	24.516	22.9222	22.5222	23.1847	22.7535	22.666	20.3034	20.3284	20.1222	18.8472	18.3722	20.5847	19.9659	20.0722	17.7846	17.3659
	0.73207	35.6974	32.7099	31.8661	30.2036	28.2723	26.7723	26.641	24.1222	24.0973	23.5347	24.0035	22.4597	22.8597	22.6285	21.0534	21.0284	20.2222	21.1347	21.0284	20.1409	20.9597	19.8597	19.2347	18.8597	18.6034	17.7659	18.1972
	0.73607	37.5912	35.6287	34.8787	30.8411	29.8098	28.1035	26.441	25.3035	24.8472	24.2723	23.8722	24.7723	23.1972	22.6785	23.4222	23.0472	22.866	20.7972	20.6472	20.2659	19.1659	18.9847	20.5972	20.2722	20.3597	18.1847	17.5284
	0.74007	36.0724	32.8786	31.9036	30.2348	28.4598	26.866	26.8598	24.4348	24.416	24.0222	24.3347	22.6347	22.9347	22.7847	21.1535	21.4597	20.6784	21.5285	21.2722	20.6409	21.1097	20.0847	19.5034	19.1972	18.9159	17.9722	18.4472
	0.74407	38.0224	35.4974	34.6662	31.0036	29.7598	28.2598	26.6785	25.741	25.2348	24.5097	24.091	25.0035	23.566	23.1472	23.7972	23.4722	23.2597	21.0222	20.9034	20.7597	19.4472	19.1847	21.1159	20.7034	20.5284	18.4472	17.9284
	0.74807	36.4099	32.8224	32.1724	30.2661	28.4473	27.116	27.0973	24.7285	24.7785	24.1035	24.6785	22.7722	23.091	22.9035	21.7785	21.4847	21.0409	22.041	21.7035	20.9159	21.5097	20.4347	19.8472	19.5784	19.0534	18.2409	18.7597
	0.75207	38.7225	35.5724	34.8161	31.1536	29.9723	28.5223	26.8285	26.091	25.616	24.716	24.491	25.341	23.8222	23.391	24.1035	23.9472	23.5347	21.3784	21.2785	21.0722	19.9034	19.5722	21.5034	21.0722	21.1847	18.9534	18.3347
	0.75607	37.0099	33.0724	32.0349	30.4036	28.7786	27.141	27.5973	24.8348	24.916	24.266	25.0473	23.166	23.5472	23.4097	21.9222	21.9285	21.2785	22.2035	21.9722	21.191	21.791	20.6472	20.1534	19.9597	19.6284	18.5909	19.1722
	0.76007	39.035	35.8724	34.6224	31.1974	30.1598	28.4286	27.1723	26.0598	25.8598	25.0098	24.4785	25.5098	24.0347	23.766	24.341	24.1035	23.8472	21.6597	21.691	21.3909	20.0847	19.9034	21.941	21.5285	21.1597	18.9409	18.5472
	0.76407	37.5225	33.1724	32.0599	30.6411	28.8786	27.591	27.6223	25.3035	25.1035	24.841	25.366	23.3222	23.9285	23.7472	22.1597	22.2847	21.666	22.6597	22.4535	21.5847	22.2035	21.1535	20.5222	20.1222	19.7534	19.0222	19.5034
	0.76807	39.8912	36.0787	34.7474	31.3286	30.3411	28.6536	27.4473	26.616	26.091	25.1785	25.0348	25.941	24.3347	24.0973	24.7097	24.7473	24.3535	22.1097	22.166	21.716	20.5409	20.2347	22.316	21.8534	21.791	19.4159	18.9909
	0.77207	38.135	33.2599	32.0661	30.7411	28.9348	27.841	28.016	25.6535	25.5723	25.216	25.6473	23.841	24.341	24.1535	22.5222	22.6847	21.8785	22.9722	22.916	22.0847	22.6222	21.4472	21.0534	20.6597	20.3284	19.3347	19.8159
	0.77607	40.6412	36.2662	34.8224	31.4286	30.4161	28.9661	27.6723	26.7473	26.4098	25.5973	25.1223	26.3285	24.6973	24.541	25.066	24.9722	24.691	22.5097	22.5472	22.3347	20.8659	20.6034	22.6222	22.3347	22.166	19.7347	19.3159
	0.78007	39.1225	33.7974	32.2099	30.9223	29.2661	27.8286	28.1848	25.841	25.9098	25.4598	26.0348	24.3035	24.5347	24.4348	22.9972	23.1785	22.591	23.4972	23.3597	22.341	23.041	21.8847	21.3409	21.0972	20.6534	19.8659	20.2284
	0.78407	41.31	36.4287	35.2099	31.6036	30.6098	29.3536	27.9911	27.0598	26.8035	25.9473	25.6535	26.4848	25.341	24.8035	25.5598	25.3973	25.041	22.8847	22.9472	22.5472	21.366	21.1722	23.091	22.7347	22.491	20.2659	19.8347
	0.78807	39.81	33.8974	32.3411	31.0536	29.3911	28.2285	28.5848	26.1848	26.1035	25.8785	26.266	24.6847	24.941	24.8535	23.4785	23.5472	22.8972	23.8597	23.4472	22.8785	23.4535	22.541	22.0347	21.5222	21.2222	20.2784	20.7847
	0.79207	42.1538	36.9037	35.1037	31.7974	30.6536	29.4911	28.2348	27.4973	27.2535	26.391	26.016	27.116	25.641	25.2723	26.041	25.8348	25.666	23.316	23.3972	23.0597	21.9222	21.7472	23.7035	23.1785	23.0035	20.7409	20.1784
	0.79607	40.0912	34.2412	32.5786	31.1161	29.5098	28.4598	28.9223	26.5348	26.3723	26.0348	26.7723	24.9098	25.3285	25.3098	23.866	24.0597	23.3535	24.4473	24.2472	23.4472	24.1535	22.9097	22.2847	22.0035	21.6722	20.8222	21.1347
	0.80007	42.7538	37.1599	35.5912	32.2661	30.7973	29.6661	28.7286	27.7786	27.366	26.691	26.4973	27.616	26.0348	25.716	26.5535	26.2973	26.1098	24.016	23.8222	23.5472	22.316	21.9035	24.2472	23.7347	23.4347	21.3597	20.6472
	0.80407	40.8912	34.6162	32.5349	31.5349	29.7286	28.8911	29.1598	26.7973	26.841	26.6535	27.2348	25.416	25.7473	25.4973	24.1848	24.3973	23.716	24.8847	24.6535	23.9722	24.6285	23.3535	22.991	22.6097	22.1597	21.4035	21.6847
	0.80807	43.3163	37.7287	35.7037	32.2786	30.9911	29.9848	28.8598	28.3348	27.7786	27.2473	26.816	28.0035	26.5285	26.2473	27.0035	26.841	26.4785	24.316	24.441	24.1722	23.041	22.4222	24.6473	24.3285	24.1347	21.8222	21.2034
	0.81207	41.4412	35.2099	32.9099	31.6599	29.7473	29.2598	29.5223	27.041	27.2473	27.0535	27.6223	25.6535	26.2535	26.1848	25.0035	24.8223	24.1972	25.4973	25.1098	24.441	25.1723	23.9785	23.4472	23.216	22.9285	21.8847	22.266
	0.81607	43.9851	38.135	36.0537	32.6224	31.0536	30.1911	29.2786	28.4286	28.3786	27.5535	27.1473	28.5911	26.9785	26.616	27.416	27.2285	27.041	24.6473	24.941	24.7285	23.4472	22.991	25.241	24.6785	24.7848	22.566	21.7284
	0.82008	42.1913	35.6037	33.3286	31.9599	30.1536	29.2723	29.9598	27.5285	27.8098	27.6536	28.016	26.3598	26.716	26.6285	25.2035	25.3348	24.5785	26.1598	25.5848	25.1723	25.5723	24.6722	24.0098	23.6285	23.341	22.3597	23.1222
	0.82408	44.7413	38.6787	36.4287	32.9974	31.5786	30.5974	29.6723	29.0161	28.7098	27.9723	27.791	29.0223	27.4348	27.1223	27.9911	27.7286	27.3223	25.416	25.4473	25.3098	24.066	23.716	25.966	25.5348	25.4598	22.9472	22.5597
	0.82808	43.235	36.1287	33.5599	32.3911	30.4348	29.7348	30.1036	27.966	28.3098	27.7786	28.5723	26.741	27.2848	27.3036	25.891	25.9535	25.1535	26.641	26.3285	25.7285	26.2098	25.1035	24.8285	24.3598	23.9597	23.1222	23.7035
	0.83208	45.5101	39.1912	36.4412	33.4661	31.6536	30.7848	29.8911	29.4661	29.2973	28.3723	28.3223	29.6161	28.016	27.5723	28.4286	28.4911	28.0098	26.0535	25.9535	25.891	24.6285	24.4097	26.4098	26.2848	26.0973	23.7285	23.0972
	0.83608	43.9225	37.0099	34.2536	32.7286	30.7848	29.9973	30.5848	28.4473	28.7536	28.4723	29.0786	27.241	27.8848	27.8161	26.291	26.5723	25.7848	27.1785	26.9473	26.3598	27.1035	25.9723	25.4723	25.1223	24.7222	23.916	24.391
	0.84008	46.3976	40.0475	36.7474	33.7161	32.1286	31.1848	30.3286	29.8286	29.3473	28.9661	28.7036	29.9411	28.5223	28.1848	28.9536	28.9223	28.4973	26.6223	26.5848	26.3973	25.316	25.066	27.241	26.9535	26.9035	24.5347	24.016
	0.84408	44.6476	37.3975	34.5912	33.1786	31.1411	30.5223	31.0036	28.9848	29.0411	28.9598	29.6473	27.7411	28.1973	28.4036	26.9473	27.0348	26.491	28.0661	27.5598	26.8535	27.616	26.5848	26.166	25.7535	25.616	24.6847	25.341
	0.84808	47.2351	40.7225	37.36	34.2599	32.4036	31.5849	30.8036	30.3161	30.0223	29.2786	29.2536	30.8411	29.1536	28.7536	29.6911	29.6036	29.3286	27.2473	27.4535	26.9973	26.1035	25.691	28.1473	27.8536	27.7786	25.4473	24.8785
	0.85208	45.7851	38.2975	35.1537	33.5849	31.5724	30.8536	31.6599	29.4473	29.5786	29.6286	30.1161	28.1661	28.6911	28.8973	27.5285	27.7535	27.1785	28.6348	28.141	27.6911	28.4348	27.4285	26.9223	26.5035	26.3035	25.6035	25.9723
	0.85608	48.3164	41.4288	37.835	34.6224	33.1411	31.9849	31.3098	30.8411	30.5348	29.8911	29.8848	31.2036	29.8723	29.4348	30.4724	30.3411	29.9223	28.0348	28.1661	27.9285	26.9348	26.591	28.9911	28.7348	28.6036	26.3723	25.566
	0.86008	46.3851	39.1412	35.4349	34.1724	31.9599	31.2723	32.1349	29.9723	30.2036	30.2161	30.7598	29.0348	29.6098	29.5536	28.1098	28.4098	27.9411	29.6473	29.0598	28.6348	29.3911	28.0661	27.7973	27.6848	27.416	26.6035	26.991
	0.86408	49.3601	42.4225	38.335	35.1412	33.4911	32.6474	31.9161	31.6849	31.2036	30.5786	30.3723	32.1849	30.5411	30.1161	30.9349	31.1161	30.8161	29.0411	28.9473	28.9536	27.8848	27.3911	29.9473	29.8161	29.7223	27.2098	26.7848
	0.86808	47.8039	39.9662	36.1974	34.6724	32.6224	31.7286	32.6474	30.7036	30.7536	30.9098	31.5286	29.5286	30.1473	30.2973	29.3473	29.3036	28.8536	30.2911	30.0973	29.4973	30.2911	29.3411	28.6848	28.6786	28.316	27.4786	28.1223
	0.87208	50.6727	43.1225	39.235	35.9537	34.0411	33.2599	32.6036	32.0724	31.8599	31.1723	31.1599	32.6224	31.4161	31.0536	31.9349	31.9036	31.7536	29.7098	30.1161	29.7411	28.8223	28.4598	31.0661	30.8036	30.9286	28.2536	27.666
	0.87608	48.9726	40.8037	36.9162	35.5787	33.3599	32.7474	33.4411	31.4849	31.4224	31.4723	32.1411	30.4973	31.1099	31.0848	29.9036	30.3161	29.7411	31.4099	31.0598	30.6286	31.4099	30.3473	29.9098	29.8536	29.4411	28.6348	29.4536
	0.88008	51.8477	44.3226	39.8725	36.6099	34.8724	33.8036	33.1599	32.9661	32.6661	31.9974	32.0474	33.6099	32.2286	32.0849	32.8099	32.9224	32.6099	30.9973	30.9411	30.9661	30.0473	29.7911	32.2724	31.9536	32.0911	29.5223	28.9036
	0.88408	49.9289	41.9538	37.5099	36.0162	34.0036	33.3786	34.0224	32.1599	32.3661	32.3974	32.9661	31.2723	32.1661	32.0661	31.0536	31.1474	30.9536	32.3411	32.2474	31.8474	32.4849	31.4161	31.1411	30.9536	30.6098	29.8411	30.5036
	0.88808	52.9477	45.2351	40.6287	37.2849	35.7724	34.5536	34.0161	33.7099	33.5911	32.7911	32.7724	34.4162	32.9974	33.1161	34.0786	34.1474	33.8599	32.0849	32.2849	32.1599	31.1286	30.8661	33.3411	33.1724	33.2161	30.6911	30.2786
	0.89208	50.9227	42.8788	38.4287	37.2725	35.0912	34.0036	35.2037	33.3099	33.2349	33.3099	34.0286	32.2349	32.9724	33.0474	32.0161	32.3599	32.0349	33.6474	33.3724	32.8036	33.8224	32.4849	32.3099	32.1661	31.8911	31.1036	31.7724
	0.89608	54.0977	46.3663	41.6288	38.2287	36.4912	35.5224	35.0912	34.7724	34.5161	33.8036	33.9536	35.6349	34.0911	34.1037	35.1474	35.2224	34.8287	33.1536	33.3661	33.3161	32.4849	31.8661	34.5349	34.2724	34.5599	32.0036	31.5286
	0.90008	52.0727	44.0475	39.3225	38.1225	35.8287	35.1787	36.0349	33.9724	34.3162	34.3036	34.9287	33.1911	34.0849	34.0724	33.1036	33.4036	33.2349	34.9724	34.5412	34.0036	35.0162	34.1411	33.5724	33.4474	33.1036	32.3474	33.0474
	0.90408	55.304	47.2914	42.735	39.2787	37.3724	36.4849	36.3599	35.8037	35.5412	34.7912	35.1099	36.5099	35.1662	34.9724	36.2912	36.3412	35.9474	34.3974	34.5536	34.4599	33.6349	33.1474	35.9349	35.7287	35.8224	33.1286	32.5786
	0.90808	53.4039	45.2976	40.2037	39.2037	37.0099	36.0599	37.4412	35.2849	35.3037	35.7349	36.1412	34.3536	35.0724	35.4287	34.2724	34.4661	34.2036	36.2224	35.9224	35.3099	36.2662	34.9974	34.7849	34.6162	34.2974	33.7099	34.2599
	0.91208	56.1915	48.9039	43.66	40.4037	38.5912	37.6225	37.2224	36.8724	36.8037	35.8474	36.0787	37.6287	36.3412	36.2474	37.3787	37.6474	37.0849	35.5537	35.7537	35.5974	34.7787	34.4912	37.06	37.0662	37.1412	34.3599	34.0849
	0.91608	54.3352	46.4038	41.4975	40.4725	38.1037	37.235	38.1787	36.3537	36.4099	36.7287	37.3662	35.4974	36.2724	36.3287	35.3099	35.6349	35.5099	37.3224	36.7724	36.4849	37.2849	36.2537	36.1224	35.7037	35.6287	34.9849	35.8287
	0.92008	57.4477	50.0351	44.4663	41.2475	39.4975	38.7725	38.2787	37.9912	37.6662	37.1599	37.0537	39.01	37.4224	37.2162	38.4725	38.6787	38.4225	36.7912	36.8224	36.7787	36.0787	35.7287	38.5475	38.26	38.5162	35.8724	35.3412
	0.92408	55.4227	47.7351	42.5413	41.3538	39.06	38.1974	39.335	37.5537	37.4912	37.8225	38.4912	36.6099	37.5599	37.61	36.4537	36.7099	36.5662	38.535	38.21	37.5662	38.6475	37.4224	37.3787	37.235	36.8724	36.3787	36.9912
	0.92808	58.5853	51.2727	45.6726	42.7975	40.685	39.86	39.3537	39.2412	38.7412	38.3224	38.4912	40.1975	38.4162	38.4975	39.535	39.7475	39.5037	37.9287	37.9787	37.9849	37.1224	36.8974	39.835	39.8037	39.9787	37.2537	36.6099
	0.93208	56.6415	49.4414	43.8038	42.4725	40.5412	39.5475	40.4413	38.5475	38.81	38.96	39.4475	37.6537	38.36	38.8725	37.6474	38.01	37.8099	39.9287	39.41	38.8225	40.0912	38.66	38.7162	38.635	38.5537	37.8099	38.6412
	0.93608	59.729	52.7664	46.8538	43.6913	41.935	40.8163	40.4537	40.1975	40.085	39.185	39.6287	41.16	39.8912	39.8412	40.7788	40.9913	40.61	39.2225	39.3225	39.21	38.5287	38.46	41.185	41.2538	41.31	38.7537	38.2349
	0.94008	57.8353	50.5226	44.8225	43.7913	41.36	40.5288	41.71	39.8412	39.96	40.3787	41.01	39.06	39.6912	39.7787	39.0287	39.335	39.0475	41.16	40.635	40.2662	41.2787	40.11	40.035	39.9912	39.8162	39.2475	40.0225
	0.94408	60.8791	54.354	48.0164	45.0601	43.0475	42.0725	41.7475	41.4037	41.4663	40.585	40.6538	42.5975	41.0975	40.8975	42.1038	42.1725	42.335	40.6225	40.5412	40.7037	39.8725	39.6162	42.5975	42.6663	42.8038	40.1787	39.81
	0.94808	58.9853	51.7727	46.2726	44.9476	42.61	42.0788	43.0475	41.1537	41.2663	41.5225	42.0663	40.2725	41.31	41.1912	40.3475	40.46	40.4413	42.4288	41.9788	41.4788	42.7788	41.7913	41.5975	41.4788	41.3038	40.8537	41.5475
	0.95208	62.2478	55.729	49.4164	46.3976	44.4726	43.3913	43.0413	42.91	42.6288	41.9663	41.9975	43.9788	42.4225	42.2913	43.4975	43.5975	43.31	41.7725	42.0163	42.0225	41.3288	41.2538	44.0663	44.1413	44.3475	41.7663	41.3788
	0.95608	60.2853	53.2602	47.6476	46.3226	44.1538	43.4475	44.3851	42.3038	42.6038	42.7913	43.3538	41.7663	42.4475	42.8225	41.76	41.81	41.8163	43.635	43.535	43.0413	44.2413	43.1225	43.01	42.935	42.9225	42.2725	43.36
	0.96008	63.4791	57.1915	50.7914	47.5976	45.7413	44.7726	44.3413	44.2788	43.8538	43.4038	43.6413	45.1913	43.635	43.76	44.8851	44.8601	44.6288	43.4788	43.4038	43.2975	42.91	42.6038	45.4476	45.4976	45.8226	43.26	42.9413
	0.96408	61.7478	55.1102	49.1664	47.5914	45.5101	44.6163	45.9101	43.785	43.8038	44.2663	44.9038	43.06	43.9725	43.935	43.0538	43.3163	43.1038	45.0538	44.8288	44.5163	45.6538	44.5725	44.6538	44.5225	44.3351	43.8226	44.5725
	0.96808	65.0166	58.5915	52.4852	49.1039	47.1038	46.0413	46.0101	45.6288	45.5101	44.6351	44.8913	46.5851	45.0226	45.1851	46.2851	46.4163	46.1413	44.5413	44.8976	44.7288	44.2538	44.1788	46.9476	47.1601	47.4413	44.7476	44.5601
	0.97208	63.3791	56.2852	50.6789	49.1101	47.0413	46.2538	46.9663	45.1726	45.5726	45.6288	46.2726	44.3663	45.0601	45.4351	44.435	44.6726	44.5538	46.6601	46.2101	45.7413	46.9538	45.8601	45.9851	46.0038	45.8163	45.4913	46.3476
	0.97608	66.4479	60.3228	53.8477	50.4601	48.7476	47.7226	47.1663	46.9788	46.8788	45.9163	46.1663	47.9038	46.4538	46.5351	47.6351	47.8289	47.7039	46.2788	46.1976	46.1351	45.6038	45.5163	48.5039	48.7226	48.9976	46.1976	45.8788
	0.98008	64.9729	57.9665	52.1414	50.4601	48.4414	47.5538	48.5414	46.6101	46.6476	47.0413	47.6038	45.8726	46.6663	46.7788	45.7538	46.0663	46.0163	48.0289	47.6101	47.1038	48.3101	47.1913	47.4663	47.2663	47.4476	46.8476	47.8351
	0.98408	68.2854	61.9103	55.204	52.1539	49.9789	48.6976	48.3414	48.4726	48.0539	47.2726	47.4851	49.3664	47.8414	47.9164	49.0476	49.0226	48.8351	47.2101	47.4726	47.5226	46.9101	46.7163	49.6664	49.8289	50.1851	47.5414	47.6038
	0.98808	66.1666	59.7103	53.5852	52.1227	49.9414	48.8476	49.7789	47.8601	47.9601	48.3476	48.9726	47.0538	47.8539	47.7664	47.0913	47.1539	47.1976	49.1726	48.8414	48.6851	49.7351	48.7351	48.5226	48.8414	48.4789	48.0976	49.0164
	0.99208	69.7792	63.3541	56.904	53.2414	51.5727	50.1914	50.0226	49.6789	49.4539	48.5664	48.6039	50.6101	49.1289	48.9789	50.2164	50.2601	50.1289	48.5601	48.7726	48.8539	48.2726	47.9851	51.0477	50.9351	51.5789	48.7726	48.6226
	0.99608	67.8417	61.1103	55.1415	53.4227	51.1289	50.0414	51.2039	49.1539	49.2414	49.7164	50.0539	48.1351	49.0351	49.0414	48.1039	48.4226	48.4851	50.5101	49.9726	49.7101	50.5914	49.5976	49.7539	49.7226	49.8789	49.2226	50.1414
	1.00008	71.4355	64.8166	58.4728	54.8977	52.5039	51.5539	51.2789	50.7726	50.2789	49.7289	49.8476	51.7414	50.0476	50.1351	51.1852	51.4664	51.1039	49.5914	49.6414	49.8039	49.2664	49.2101	52.1039	52.1727	52.4539	49.8726	49.7476
	1.00408	69.3917	62.5916	56.6227	54.654	52.6602	51.4352	52.3914	50.2226	50.3164	50.8039	51.1352	49.3976	49.9039	50.3289	49.1164	49.3539	49.4664	51.5977	50.9414	50.6351	51.6977	50.7539	50.6664	50.7664	50.7977	50.4414	51.2914
	1.00808	72.623	66.4104	59.9916	56.0852	53.9852	52.8227	52.3039	52.2789	51.5852	50.6914	50.9039	52.6977	51.0602	50.7477	52.1039	52.4352	51.9414	50.3726	50.6289	50.6351	50.2289	49.9289	52.9539	53.0852	53.5164	50.6914	50.6289
	1.01208	70.798	63.9978	58.0728	55.8102	53.7415	52.5977	53.5352	51.3164	51.4602	51.6477	52.1164	50.3039	50.8352	50.9351	49.9789	50.1851	50.3539	52.3352	51.8539	51.4789	52.7852	51.7852	51.6102	51.7164	51.6102	51.1976	52.0227
	1.01608	74.2605	67.9104	61.3041	57.254	55.254	53.6289	53.1727	53.0602	52.3164	52.0102	51.6789	53.4852	52.0227	51.8227	52.9852	53.1164	52.7602	51.2352	51.5602	51.6602	50.9914	50.7164	53.8477	54.0915	54.3164	51.7539	51.5352
	1.02008	72.4167	65.4604	59.4478	56.8665	54.7852	53.5227	54.3102	52.1102	52.1477	52.5789	52.9977	51.2602	51.8102	51.7914	50.7039	51.1289	51.2352	53.0477	52.6727	52.1414	53.4164	52.4414	52.5352	52.4914	52.4602	51.9727	52.9852
	1.02408	75.673	69.1479	62.6291	58.3103	56.4477	54.679	54.1665	53.8602	53.3852	52.3852	52.4289	54.4665	52.6602	52.4164	53.8102	53.8602	53.5414	52.2102	52.2727	52.0914	51.7227	51.3664	54.6915	54.7477	55.179	52.3789	52.1602
	1.02808	73.523	66.7416	60.6416	58.0165	55.9415	54.2852	55.2602	52.7977	53.0289	53.0977	53.6477	51.7164	52.5102	52.5102	51.4477	51.7414	51.8289	53.9414	53.3664	53.0852	54.2477	53.0414	53.2664	53.1602	53.2102	52.7789	53.8977
	1.03208	77.0981	70.4479	63.7916	59.5103	57.1915	55.7415	54.9165	54.6352	54.2665	53.2602	53.2289	55.129	53.4039	53.3165	54.3727	54.8665	54.4352	52.8039	52.8602	52.8227	52.2727	52.2414	55.2477	55.5915	55.7915	53.1539	52.9102
	1.03608	74.948	67.8667	61.8666	58.8478	56.8415	55.1415	55.8602	53.7789	53.829	53.8852	54.4914	52.4789	53.0477	53.1664	52.0539	52.2789	52.6789	54.5102	54.0602	53.5977	54.804	53.5039	53.8039	53.8602	53.7664	53.3039	54.1665
	1.04008	78.4418	71.823	64.7541	60.279	58.0728	56.4415	55.9352	55.3415	54.8415	53.6664	53.7852	55.8602	53.8039	53.8414	55.0727	55.2477	54.8102	53.2852	53.4602	53.4477	52.9102	52.7289	55.904	55.979	56.4165	53.7102	53.4414
	1.04408	76.4668	68.9667	62.8353	59.8415	57.604	56.0977	56.9227	54.2727	54.3727	54.804	55.054	52.9477	53.704	53.5227	52.7039	52.7227	53.0664	55.029	54.4665	54.2414	55.2415	54.179	54.1539	54.2414	54.5102	53.8414	54.829
	1.04808	79.5356	72.6042	65.7729	60.8541	58.3165	56.9352	56.1665	55.779	55.2165	54.354	54.3852	55.9852	54.5915	54.4102	55.529	55.6665	55.1227	53.7915	53.9477	53.7415	53.3602	53.0727	56.329	56.5727	56.904	53.9571	53.8539
	1.05208	77.3981	69.9542	64.2478	60.5478	58.104	56.454	57.3853	54.904	54.7852	55.204	55.3352	53.5164	54.0602	53.9727	52.9789	53.3414	53.3602	55.4477	55.0102	54.4102	55.6227	54.4102	54.8102	54.679	54.5352	54.1352	55.2852
	1.05608	80.9419	73.5417	67.0042	61.5478	59.204	57.679	56.8977	56.4165	55.7915	54.3915	54.8477	56.6915	54.9727	54.8165	55.9977	56.0165	55.5602	54.2414	54.429	54.3415	53.6789	53.2289	56.7415	56.7415	57.0415	54.1414	54.1914
	1.06008	78.4668	70.6042	64.7291	61.0916	58.8915	57.0602	57.8603	55.3852	55.4227	55.604	56.0915	53.8914	54.5477	54.504	53.5039	53.4914	53.879	55.8102	55.354	55.004	55.8602	54.7977	54.8477	55.179	54.9852	54.6602	55.3602
	1.06408	82.1044	74.4043	67.7229	62.2103	60.004	58.0853	57.2727	56.8352	56.1665	55.254	55.3915	57.129	55.4727	55.0852	56.3915	56.4102	55.9165	54.379	54.6477	54.4852	53.9227	53.8039	56.9602	57.2478	57.3478	54.6477	54.5477
	1.06808	79.6606	71.5355	65.8666	61.6603	59.3353	57.5853	58.554	55.9852	55.6102	56.079	56.479	54.1102	54.6852	54.5727	53.8977	53.7415	54.0352	56.4727	55.3915	55.2102	56.1102	55.0852	55.3352	55.1102	55.1352	54.7133	55.7415
	1.07208	83.3044	75.1793	68.7104	62.5978	60.5041	58.8978	57.954	57.2165	56.7352	55.3852	55.3852	57.1852	55.7165	55.5227	56.654	56.6727	56.2352	54.6227	54.7665	54.9477	54.3602	54.1352	57.1852	57.4353	57.8228	54.7352	54.8665
	1.07608	80.7669	72.3167	66.6104	62.4041	59.854	58.079	58.804	56.404	56.2102	56.3977	56.5415	54.7602	55.0665	55.0915	54.1539	54.0602	54.5477	56.5977	55.804	55.5102	56.529	55.304	55.2352	55.3477	55.579	54.8102	55.8227
	1.08008	84.4919	76.098	69.4979	63.3666	60.9416	59.0665	58.2853	57.5352	57.1915	55.7852	55.7102	57.7603	56.2102	55.7915	57.1728	57.1977	56.4727	55.0977	55.204	54.9915	54.2165	54.2165	57.4665	57.4477	57.8603	55.0102	54.7665
	1.08408	81.9856	73.2292	67.4417	62.6853	60.5791	58.5228	59.3103	56.5665	56.3352	56.9602	57.229	55.0102	55.4165	55.2477	54.6977	54.5165	54.4852	57.0602	55.979	55.5415	56.5165	55.3852	55.554	55.6165	55.4602	55.029	56.0915
	1.08808	85.6357	76.8605	70.2729	63.9666	61.2978	59.3915	58.6228	58.1665	57.429	56.229	56.0352	57.8353	56.3977	56.0727	57.304	57.1603	56.8665	55.3915	55.3352	55.3602	54.6602	54.3915	57.7665	57.879	58.4228	55.2008	54.904
	1.09208	83.5919	74.1105	68.3229	63.2916	60.8603	59.1853	59.8415	57.2415	56.929	57.2915	57.429	55.3415	55.9665	55.6665	54.854	54.8165	54.7852	57.2978	56.429	55.8227	57.1852	55.6977	55.5852	55.8477	55.8602	55.3415	56.2227
	1.09608	87.3232	78.0543	71.2667	64.6416	62.0728	60.0791	59.129	58.479	58.1228	56.5165	56.5102	58.5915	56.8228	56.5977	57.6415	58.0665	57.2478	55.7665	55.904	55.5602	55.0227	54.8665	57.9103	58.354	58.6415	55.4227	55.2415
	1.10008	85.1732	75.0793	69.2979	64.3353	62.0353	59.8228	60.7666	57.6102	57.6102	57.979	58.2103	55.8415	56.4852	56.3352	55.2477	55.3227	55.429	58.154	56.8915	56.429	57.554	56.1727	56.279	56.1602	56.179	55.529	56.6852
	1.10408	89.4795	79.4106	72.6855	65.8166	63.1166	61.0228	60.0665	59.479	58.9103	57.5478	57.5853	59.2478	57.879	57.5227	58.8165	58.8853	57.9853	56.5915	56.5602	56.204	55.9852	55.6415	58.8478	58.9415	59.3165	55.8477	55.9915
	1.10808	87.5607	76.7418	71.3105	65.5354	63.2854	61.2916	62.0353	59.0415	58.7853	59.0665	59.7915	56.9478	57.904	57.6415	56.5665	56.529	56.8852	59.4165	58.3228	57.8353	58.9915	57.4165	57.6728	57.379	57.5227	56.9103	58.029
	1.11208	92.667	82.2794	74.898	68.0167	64.9479	63.0416	61.7353	61.4228	60.7228	59.454	59.5353	61.4853	59.7853	59.504	60.6416	60.829	59.9415	58.4603	58.4603	58.204	57.6165	57.704	61.0603	61.2791	61.7416	57.5853	57.5603
	1.11608	91.367	80.0668	74.2543	68.4417	66.1604	63.9791	65.0416	61.8603	61.7603	62.4416	62.4728	60.0353	60.7103	60.3728	59.3915	59.304	59.9978	63.1228	61.5541	60.9353	62.4416	60.1728	60.6165	60.4915	60.2853	59.7603	61.0103
	1.12008	97.7109	86.642	78.9918	71.7667	69.2292	67.2416	66.5416	66.0041	65.1791	63.7728	64.0353	66.4104	64.6604	64.2729	65.8166	66.0541	64.8291	63.3291	63.5103	62.7228	62.1978	62.5353	66.4541	66.9354	67.2916	62.9603	62.2791
	1.12408	98.1359	86.5607	80.8981	74.9168	73.373	71.223	72.5042	69.0167	68.5729	69.8854	70.6292	67.2479	67.4854	67.7667	66.9416	66.9041	67.8042	71.9792	69.6292	68.9604	70.7292	68.3604	68.6167	68.3542	68.3917	67.7229	69.5104
	1.12808	107.811	96.4671	89.2545	81.9231	79.5481	77.4418	76.7793	76.9168	76.2293	75.273	75.4355	78.5043	76.8418	76.7668	78.2293	78.4856	76.8856	75.9293	75.873	75.2918	75.348	75.9855	80.0481	79.8668	81.5544	76.7793	75.3918
	1.13208	111.774	101.073	96.3609	90.9358	89.967	88.5232	90.3482	87.042	86.5545	88.967	89.8545	85.7107	86.642	86.517	86.2357	86.342	87.4982	92.9358	90.2545	89.817	91.8545	88.2295	89.1857	89.4482	89.692	88.2732	90.9358
	1.13608	129.38	119.736	113.355	106.555	105.255	103.673	103.623	103.648	103.992	103.148	104.261	107.992	106.824	107.517	109.78	109.961	108.324	107.349	107.574	106.93	107.436	109.624	113.549	114.299	115.567	111.124	108.899
	1.14008	142.83	134.536	132.868	128.536	129.611	129.199	132.48	129.18	129.38	133.293	135.336	130.074	130.843	131.28	132.255	132.749	134.518	141.912	138.593	138.399	140.299	136.561	138.499	139.33	139.218	137.755	142.155
	1.14408	173.275	167.874	164.281	159.499	158.881	158.699	160.456	161.037	162.924	162.499	164.212	168.918	168.587	169.937	172.475	172.893	171.512	172.037	172.381	171.981	173.675	176.862	181.2	182.125	184.262	180.568	176.418
	1.14808	202.097	199.284	201.909	198.909	202.597	203.034	207.097	204.784	204.472	209.909	211.972	206.784	207.659	208.534	210.16	211.597	214.284	222.597	218.097	219.784	221.035	217.659	219.91	221.222	221.347	220.222	225.972
	1.15208	242.91	243.785	242.347	238.535	238.16	238.41	240.347	241.66	243.285	243.41	244.848	249.473	250.222	251.723	254.035	254.973	253.597	255.035	255.66	255.473	257.848	262.973	266.16	267.66	270.723	267.41	262.535
	1.15608	275.285	277.348	280.535	278.286	281.286	281.536	284.598	281.785	281.473	286.598	289.036	283.598	283.098	285.161	286.598	288.786	291.223	299.161	294.786	296.223	298.473	294.661	297.473	298.911	298.848	298.286	303.973
	1.16008	312.911	317.348	316.036	311.474	310.411	309.786	311.286	311.536	311.974	312.536	313.349	318.161	318.849	319.599	322.224	321.974	320.974	322.224	322.911	322.974	326.161	330.411	333.099	334.099	337.224	334.224	328.974
	1.16408	339.224	343.224	346.224	341.786	342.849	342.412	344.974	341.224	340.224	344.786	345.787	340.474	340.099	341.099	343.036	344.474	347.412	354.724	350.412	351.224	352.662	347.849	350.849	352.287	352.287	351.412	357.037
	1.16808	366.287	371.412	369.537	363.099	360.724	359.162	359.224	358.287	358.537	358.349	359.224	362.412	363.224	363.162	365.849	365.787	364.287	364.474	365.849	365.037	367.724	371.662	373.975	375.287	377.537	374.599	369.849
	1.17208	380.037	383.475	385.537	380.787	379.849	378.974	379.725	375.412	374.349	377.475	379.037	374.037	372.974	373.037	374.787	375.849	378.662	384.537	380.412	380.412	382.787	378.85	380.912	381.037	381.35	380.912	385.537
	1.17608	392.85	396.225	394.6	387.287	384.6	382.225	381.099	380.162	380.224	378.85	379.037	382.475	382.787	383.475	384.162	384.1	383.537	383.662	384.35	384.35	385.662	389.35	391.912	392.725	395.1	392.162	388.287
	1.18008	393.912	396.287	398.912	392.537	391.787	389.662	382.662	385.1	384.35	379.6	380.178	383.475	381.725	382.349	383.662	384.412	386.35	384.131	388.725	388.787	389.787	387.162	388.162	388.912	389.35	388.537	392.725
	1.18408	393.475	395.818	398.537	389.975	387.287	384.975	383.412	382.537	380.85	380.537	380.787	382.975	382.975	383.037	384.662	384.662	383.6	383.1	384.35	384.225	385.725	388.475	390.85	391.85	394.35	391.287	387.787
	1.18808	393.287	395.287	397.85	390.725	388.475	386.725	380.631	381.787	380.35	376.287	376.338	377.975	377.412	377.224	378.35	379.1	380.662	378.639	382.225	382.287	383.725	380.287	381.974	383.162	382.85	382.912	385.412
	1.19208	391.631	395.475	394.287	386.537	382.349	380.224	377.975	375.912	374.349	372.912	372.537	374.787	374.349	374.037	374.787	374.662	374.287	373.724	374.974	374.85	376.537	378.974	380.224	381.412	382.225	379.849	376.287
	1.19608	390.037	389.975	392.037	384.662	382.349	378.912	378.474	373.787	371.099	372.099	371.85	368.599	366.912	366.849	367.724	368.287	369.537	373.6	370.724	370.287	371.287	368.724	369.787	370.537	370.224	369.412	371.599
	1.20008	389.725	389.787	388.6	380.787	376.1	372.35	370.287	367.287	365.224	363.349	363.349	364.912	364.099	363.037	364.412	364.412	362.849	362.662	363.037	362.162	363.912	365.787	367.287	367.412	368.537	365.912	363.099
	1.20408	386.225	384.725	386.725	378.787	375.412	372.224	370.849	365.474	362.849	363.099	362.599	358.412	357.849	357.349	357.474	358.037	358.224	361.599	359.474	358.662	359.099	357.224	357.787	357.974	357.349	356.599	358.912
	1.20808	386.912	384.725	383.6	375.599	370.349	366.349	363.349	360.099	358.349	355.537	354.974	356.599	354.912	354.849	354.724	353.974	353.599	352.787	352.224	352.412	353.537	354.537	356.099	356.037	357.224	354.724	351.724
	1.21208	384.537	380.912	382.225	373.975	370.537	366.287	364.599	359.724	356.349	357.099	355.349	351.662	350.286	349.537	349.724	349.474	350.286	353.662	350.849	350.412	350.162	348.412	349.036	348.912	347.849	347.224	349.349
	1.21608	384.975	381.85	380.662	371.412	366.162	363.037	359.474	356.474	353.724	350.349	350.224	351.099	349.287	348.474	348.724	348.662	346.974	346.474	346.599	345.849	346.411	346.974	348.099	348.161	349.036	346.287	343.911
	1.22008	383.912	378.287	380.1	371.974	367.787	364.224	361.349	356.474	353.287	352.724	351.537	348.037	346.786	345.536	345.224	345.224	345.599	348.224	345.724	344.037	344.974	342.474	343.162	342.787	342.349	341.474	342.911
	1.22408	385.6	380.787	379.787	370.849	364.974	361.349	357.474	354.349	350.974	348.662	347.474	348.287	346.786	345.724	345.599	344.661	343.099	342.599	342.412	341.474	342.287	342.599	344.162	344.037	344.162	341.599	339.349
	1.22808	384.412	378.599	379.849	372.099	366.412	363.099	360.349	354.787	352.099	350.787	349.599	346.036	344.661	344.099	343.162	343.349	342.974	344.724	342.787	341.349	342.036	339.286	339.911	339.036	338.411	337.786	338.912
	1.23208	387.037	379.849	379.849	370.162	364.662	360.537	357.037	353.599	350.412	347.224	346.287	347.162	345.599	344.286	344.286	343.599	341.974	340.911	340.036	339.286	339.974	340.224	341.411	340.974	341.224	338.036	335.974
	1.23608	385.475	378.912	379.615	371.037	366.537	362.912	359.474	354.849	351.787	350.537	349.662	345.912	343.974	343.162	342.161	342.099	342.099	343.974	341.537	340.286	340.224	337.349	337.911	337.036	336.661	335.474	336.536
	1.24008	388.537	380.287	379.475	370.162	364.037	359.974	357.287	353.037	350.537	346.911	346.287	346.036	344.849	343.786	343.474	342.599	341.099	339.849	338.912	338.161	338.036	339.099	339.161	339.224	339.286	335.974	333.849
	1.24408	386.975	378.599	379.287	371.099	365.474	362.037	359.724	354.412	350.662	350.349	348.662	345.037	342.911	342.161	341.786	341.349	340.411	342.787	339.224	338.974	338.849	336.224	336.286	335.599	335.099	333.286	334.411
	1.24808	389.412	379.849	378.599	369.287	363.724	359.349	356.224	352.474	349.849	346.474	345.412	345.599	343.287	342.974	342.036	340.911	339.849	338.099	337.849	337.286	336.599	337.036	337.036	337.224	337.099	333.974	331.786
	1.25208	387.537	377.475	378.287	369.599	363.974	360.224	357.599	352.412	349.724	348.912	347.474	343.287	341.599	340.286	339.911	339.536	339.286	340.411	337.724	336.786	336.099	333.724	333.286	333.224	332.349	330.599	331.161
	1.25608	389.037	378.225	377.1	367.162	360.724	357.474	353.912	350.224	347.787	344.224	342.787	343.287	341.474	340.161	340.536	339.224	337.099	335.911	335.286	334.286	333.786	333.536	334.661	333.599	333.224	331.224	328.974
	1.26008	387.037	375.912	375.474	365.974	361.537	357.412	355.412	350.599	347.224	345.787	344.912	340.786	339.286	337.911	337.786	336.474	336.036	337.411	334.849	333.661	332.849	330.224	330.474	329.411	328.286	326.724	327.724
	1.26408	387.537	375.474	373.662	363.849	358.224	354.099	351.287	347.162	344.724	342.099	340.411	340.786	338.537	337.349	336.661	335.724	333.724	332.411	331.661	330.911	330.036	330.161	330.599	329.724	329.411	326.786	323.911
	1.26808	384.537	372.787	371.475	361.849	357.349	353.787	351.349	346.537	343.974	342.474	340.786	337.974	336.099	334.536	333.849	332.599	332.599	333.849	330.411	329.474	328.724	326.224	326.349	325.286	323.849	322.786	322.786
	1.27208	384.975	371.724	369.412	359.349	354.224	350.286	346.537	343.474	340.349	338.286	336.724	336.224	335.099	333.474	333.411	331.411	329.724	328.599	327.099	326.724	325.661	325.599	326.036	324.849	324.474	321.411	319.349
	1.27608	382.037	368.662	367.412	358.224	352.599	348.849	347.224	342.599	339.599	338.849	336.911	334.099	332.099	330.974	330.036	328.911	327.911	329.599	326.099	324.849	324.224	321.974	321.349	320.286	319.411	318.224	317.474
	1.28008	381.725	367.849	364.787	354.787	349.662	346.036	342.474	339.224	336.286	334.411	332.036	332.411	330.724	329.724	328.599	327.661	325.099	323.536	323.161	321.661	321.474	320.974	320.724	320.536	319.536	316.661	314.786
	1.28408	377.85	364.099	362.474	352.599	348.412	344.349	342.287	337.786	335.099	334.474	333.099	329.849	327.911	326.911	325.474	324.661	323.661	324.161	321.661	320.599	319.974	316.786	316.724	315.223	314.599	313.036	312.911
	1.28808	378.099	363.849	359.787	349.224	344.661	340.911	337.974	335.474	332.286	330.036	328.161	328.724	326.911	325.036	324.349	322.911	321.661	319.349	318.849	317.224	316.724	316.349	316.724	315.849	315.161	311.723	310.098
	1.29208	374.349	360.412	357.287	347.849	343.536	339.974	338.224	333.849	331.224	330.286	328.349	325.224	324.161	322.411	321.349	320.724	319.974	320.724	317.724	316.349	315.099	312.911	311.911	311.286	309.598	308.723	308.723
	1.29608	373.474	359.474	354.349	344.599	339.849	336.786	333.911	330.786	328.536	325.599	324.161	324.036	322.974	321.036	320.474	318.911	317.161	315.286	314.599	313.036	312.661	312.099	312.349	311.599	310.349	307.661	305.348
	1.30008	370.412	354.974	352.349	342.787	338.661	335.786	333.286	329.536	327.099	326.224	324.911	321.911	320.286	319.036	317.161	316.849	315.661	316.098	313.848	312.286	311.224	308.473	308.348	306.598	305.974	304.911	304.348
	1.30408	369.724	354.224	350.099	340.161	335.099	332.474	329.099	326.974	324.599	321.474	320.411	320.411	318.724	317.974	316.536	315.099	313.848	311.348	311.286	309.786	308.723	308.099	308.348	307.536	306.098	303.911	302.036
	1.30808	366.349	350.912	347.661	338.537	333.974	331.036	329.411	325.724	323.411	322.599	321.411	318.411	316.786	315.349	313.973	313.036	311.848	312.849	309.661	308.723	307.223	305.286	304.724	302.911	302.411	300.911	300.598
	1.31208	364.912	350.162	345.161	335.849	331.161	327.786	325.099	323.161	320.224	317.911	317.411	317.286	315.474	313.911	313.224	312.161	309.911	308.348	307.473	305.974	305.348	304.098	304.348	303.661	303.036	299.848	298.036
	1.31608	361.287	346.224	342.536	334.411	330.036	327.536	324.724	321.724	319.286	318.974	317.661	315.223	313.473	312.223	310.411	309.349	308.786	309.536	306.348	305.161	304.348	301.473	300.911	299.848	299.098	297.098	297.411
	1.32008	360.224	345.787	340.536	331.599	327.161	324.349	321.724	319.786	317.286	314.849	313.536	314.099	312.286	311.286	309.786	308.599	306.911	305.161	303.723	302.786	302.161	300.973	301.286	300.348	299.786	296.348	294.786
	1.32408	356.787	341.724	337.786	330.349	326.036	322.849	321.099	317.661	315.661	314.911	313.786	311.036	309.973	309.036	307.598	305.974	305.786	305.848	303.411	301.348	300.848	298.411	298.098	297.223	295.911	294.161	294.348
	1.32808	356.037	340.974	336.411	327.536	323.036	320.349	317.474	315.661	313.661	311.224	310.724	310.286	308.348	307.911	307.098	306.098	303.411	302.223	301.223	299.973	299.098	298.411	298.411	297.598	296.536	293.286	292.223
	1.33208	352.537	337.662	333.599	325.849	321.474	318.974	317.161	314.536	312.723	311.848	310.973	308.348	306.911	305.536	304.161	303.098	302.286	302.723	300.411	298.723	298.036	295.348	295.036	293.536	292.661	291.411	290.786
	1.33608	351.724	336.661	331.286	322.536	319.099	316.349	313.473	311.661	309.849	307.598	307.161	307.223	305.661	303.973	303.786	302.098	300.473	299.161	297.536	296.598	295.286	294.848	295.348	294.348	292.661	290.598	288.411
	1.34008	347.412	332.599	328.849	321.536	317.161	314.599	313.224	310.473	308.348	308.223	306.661	304.098	303.348	302.161	300.911	299.473	298.473	299.036	297.098	295.098	294.411	291.661	291.098	290.536	289.286	287.661	287.786
	1.34408	346.724	331.536	326.411	318.286	314.786	311.974	309.349	307.973	306.098	303.723	303.036	303.223	301.536	300.348	300.036	298.411	296.223	294.911	293.661	292.973	292.161	290.786	290.973	289.911	289.661	286.411	284.786
	1.34808	342.849	327.849	324.036	316.411	312.973	310.036	308.348	305.598	303.786	303.411	302.723	300.098	298.786	297.598	296.473	295.786	295.098	295.286	292.973	290.973	289.973	288.223	287.286	286.536	284.786	283.911	283.598
	1.35208	341.599	326.224	321.036	313.411	309.223	307.473	304.911	303.473	301.411	299.411	298.911	298.536	297.473	296.161	295.536	294.036	292.411	290.848	289.348	288.161	287.536	286.848	286.848	285.786	285.598	282.473	280.848
	1.35608	336.536	322.724	318.411	311.099	307.348	304.473	303.036	300.473	298.973	298.286	297.723	295.161	293.598	293.036	291.161	290.786	290.036	289.848	287.973	286.411	285.348	283.286	282.723	281.723	280.223	279.223	278.848
	1.36008	335.411	320.849	315.099	307.661	303.661	301.348	298.786	297.223	295.536	293.348	292.786	293.036	291.786	290.036	289.848	288.723	286.973	284.911	283.535	282.66	281.536	281.035	281.035	280.473	279.785	276.285	275.098
	1.36408	330.161	315.536	311.224	304.036	300.473	298.098	296.598	294.223	292.473	291.973	291.223	288.911	287.598	286.223	284.973	284.098	283.661	283.535	281.598	279.473	279.223	277.223	276.036	275.473	274.348	272.785	272.41
	1.36808	328.224	313.724	308.099	299.848	296.473	294.223	291.598	290.098	288.286	286.911	285.536	286.161	284.536	283.535	282.098	281.661	279.911	278.348	277.223	275.348	274.598	274.035	274.035	273.598	272.223	269.91	268.473
	1.37208	322.786	308.348	303.286	296.911	292.723	290.598	288.786	286.161	284.41	284.348	283.661	281.161	280.098	278.91	277.473	276.723	276.036	275.973	273.223	271.848	270.91	269.223	268.285	267.848	265.91	265.285	265.035
	1.37608	320.161	304.911	299.973	292.098	288.473	285.598	283.473	282.098	280.223	278.41	277.223	277.473	276.036	275.161	274.223	273.41	271.035	269.848	268.473	267.473	266.223	265.848	265.723	264.848	264.348	261.16	260.41
	1.38008	314.723	299.286	294.536	287.473	284.348	281.536	280.098	277.723	275.661	275.723	274.473	272.535	271.41	269.598	268.723	267.41	266.598	267.41	264.598	263.16	262.723	260.285	259.723	258.723	257.973	256.91	256.41
	1.38408	311.661	296.286	290.911	282.723	278.973	276.848	274.66	273.16	271.285	269.66	268.473	268.098	266.973	265.285	265.16	263.66	262.223	260.473	259.785	258.723	257.348	257.035	256.66	255.598	254.91	251.91	251.472
	1.38808	306.036	291.036	286.036	278.91	274.66	272.223	270.848	268.41	266.723	266.473	265.66	262.848	262.16	261.098	259.223	258.66	257.66	258.098	255.91	254.473	253.848	251.66	250.473	250.285	248.472	247.91	247.66
	1.39208	303.598	288.598	282.098	274.473	270.41	268.473	265.785	264.098	262.66	260.348	259.473	259.535	258.098	257.035	255.973	254.848	253.035	252.098	250.473	249.598	248.785	247.597	248.16	247.348	246.598	243.91	242.597
	1.39608	298.098	283.036	277.973	271.223	267.16	263.848	262.41	259.598	258.41	257.91	257.098	255.223	253.473	252.598	250.723	250.035	248.847	249.535	247.723	246.035	245.723	243.285	242.16	241.722	240.472	239.597	239.16
	1.40008	295.848	280.91	274.91	267.098	262.723	260.535	257.973	256.098	254.16	252.973	252.16	251.598	250.035	249.035	248.16	246.785	245.16	244.035	242.66	241.972	240.535	240.035	240.285	238.972	238.785	235.222	234.472
	1.40408	290.723	276.473	270.348	264.223	259.41	256.723	255.285	252.535	251.098	250.723	249.473	247.16	246.035	245.347	243.91	242.785	241.848	242.347	239.847	238.847	237.972	236.035	235.41	234.097	232.972	232.472	231.847
	1.40808	289.411	274.66	267.785	260.66	256.223	253.785	251.348	249.347	248.097	246.222	245.472	245.347	243.41	242.035	241.848	240.16	238.847	237.66	236.41	235.222	234.222	233.035	233.097	232.722	231.91	229.222	227.785
	1.41208	285.598	270.16	264.785	257.723	253.91	250.66	249.722	246.722	244.848	244.16	243.098	241.347	240.41	239.285	237.785	236.41	235.535	236.472	233.972	232.972	232.097	229.535	228.972	228.472	227.472	226.66	226.16
	1.41608	283.911	268.848	262.285	254.973	251.472	248.66	245.785	244.597	242.785	240.285	239.785	239.41	237.91	237.222	235.91	235.097	233.847	232.097	231.222	229.91	228.41	228.16	228.035	227.535	226.66	223.91	222.722
	1.42008	280.848	265.785	259.973	252.785	248.91	246.222	244.41	241.347	240.285	239.972	238.16	236.722	235.097	234.472	232.91	232.035	231.222	230.91	229.472	228.035	226.785	225.222	224.472	223.847	222.597	221.41	220.972
	1.42408	279.598	264.848	258.098	250.41	246.847	244.348	241.41	239.972	237.722	235.785	235.347	235.41	233.722	232.597	232.222	230.597	228.785	227.722	226.722	225.347	224.535	223.16	223.66	222.722	222.597	219.597	218.347
	1.42808	276.848	261.473	256.035	248.723	245.035	241.722	240.66	237.66	236.222	235.597	234.66	232.347	231.597	230.41	228.597	227.91	226.847	227.472	225.285	223.535	222.785	221.16	220.847	219.784	218.722	217.847	216.722
	1.43208	276.473	260.785	254.785	247.097	243.285	240.222	237.66	236.535	234.66	232.785	231.66	231.597	230.035	229.097	228.285	227.222	225.16	224.097	222.972	221.41	220.722	219.66	220.535	219.66	218.534	215.722	214.847
	1.43608	273.348	258.66	252.598	245.785	241.785	238.847	237.035	234.16	233.035	232.097	230.785	229.41	228.41	226.472	225.097	224.847	224.035	224.285	222.097	220.785	220.347	217.972	217.472	216.409	215.41	214.659	214.222
	1.44008	273.223	258.473	251.41	244.473	240.472	237.785	235.097	233.285	231.097	229.597	228.222	228.847	226.597	225.472	225.035	224.472	222.785	221.41	220.347	219.16	218.41	217.097	217.722	217.16	216.097	212.597	212.722
	1.44408	271.348	256.41	250.035	243.41	239.097	236.66	235.222	231.597	230.472	229.41	228.847	226.847	225.66	224.035	222.847	221.91	221.035	221.597	219.535	218.347	217.91	215.785	214.847	214.347	213.284	211.847	211.159
	1.44808	271.723	255.848	249.848	242.035	238.472	235.222	232.847	230.722	229.097	227.535	226.66	226.472	224.66	223.097	222.597	221.722	220.847	219.16	218.222	217.222	216.16	215.41	215.285	214.535	214.097	210.847	210.472
	1.45208	269.848	253.91	248.348	241.472	237.097	234.41	232.785	230.16	228.16	227.535	226.222	224.41	223.847	222.66	221.285	220.347	219.097	219.472	217.722	216.784	216.035	214.035	213.222	212.097	211.222	210.597	209.785
	1.45608	270.348	254.91	247.972	240.973	236.597	234.035	231.785	229.472	227.285	225.472	224.91	224.472	222.785	221.91	221.222	220.597	219.035	217.222	216.472	215.472	214.284	213.409	213.722	213.034	212.034	209.159	209.097
	1.46008	268.098	253.348	247.285	240.285	236.597	233.347	231.722	228.347	227.285	226.472	224.972	223.535	222.347	220.472	219.41	218.972	218.222	217.972	216.409	215.034	214.222	212.347	212.159	211.159	210.347	209.472	208.409
	1.46408	269.348	253.785	247.473	240.16	235.785	233.035	230.222	228.472	226.347	224.972	223.472	223.285	221.597	220.785	220.222	219.472	217.535	216.535	215.347	214.035	213.66	212.534	213.034	212.159	211.535	208.784	208.035
	1.46808	267.473	252.473	246.91	240.098	235.66	232.722	231.16	228.035	226.41	225.597	223.91	222.097	221.097	220.347	218.534	217.785	217.097	217.722	215.472	214.284	213.909	211.91	211.597	210.16	209.159	208.472	208.035
	1.47208	269.098	253.66	247.348	239.972	235.847	232.847	230.472	228.285	226.16	224.472	223.035	223.097	221.597	220.222	219.91	218.472	217.597	215.972	214.972	214.097	213.488	211.784	212.722	211.035	210.66	208.159	207.472
	1.47609	267.66	252.598	246.598	239.785	236.082	232.785	230.722	227.91	226.394	225.285	224.535	222.597	221.472	220.16	218.472	218.16	216.722	217.284	214.847	214.159	213.222	212.019	211.472	209.785	209.472	208.222	208.035
	1.48008	269.535	254.223	247.41	239.91	236.347	233.41	230.847	228.535	226.472	224.16	222.722	223.285	221.785	220.722	220.16	218.91	217.785	215.347	215.347	213.909	213.16	212.159	212.785	211.659	210.472	208.222	207.534
	1.48409	268.223	253.66	247.285	240.91	236.472	233.035	231.91	227.847	226.535	226.097	224.222	222.91	222.144	220.222	219.347	218.035	217.659	217.097	215.847	214.472	213.784	212.222	211.535	210.222	209.034	208.722	208.347
	1.48809	270.66	255.285	248.097	241.597	237.285	233.972	231.597	229.41	226.847	225.16	224.097	223.91	222.597	221.16	220.972	219.847	218.347	216.472	215.722	214.035	213.722	212.409	213.034	212.347	211.722	209.097	207.784
	1.49209	269.973	254.598	248.847	242.347	237.785	234.597	232.785	229.035	227.472	227.097	225.722	224.16	222.722	221.347	219.91	218.847	218.847	218.097	216.847	215.597	214.972	213.16	212.722	210.847	210.409	209.659	209.222
	1.49609	272.16	257.348	249.973	243.472	238.597	235.597	232.66	230.785	228.91	226.847	224.91	225.41	223.597	222.285	222.035	220.722	219.035	217.785	217.035	215.222	215.097	214.535	214.284	213.597	212.909	209.659	209.285
	1.50009	271.848	256.973	250.973	244.535	239.535	236.41	234.472	231.222	229.222	229.097	226.91	225.035	223.91	223.097	221.597	221.16	220.222	219.784	218.285	216.784	216.409	214.972	213.972	213.097	211.659	211.41	210.66
	1.49609	244.473	230.347	222.847	216.597	211.847	209.285	207.16	204.909	202.597	201.472	199.972	199.722	198.097	196.784	196.597	195.972	194.909	192.784	192.409	190.784	190.284	189.409	189.784	189.659	188.972	186.347	185.409
	1.49209	219.097	205.034	199.472	193.097	189.159	186.972	184.847	181.972	180.784	180.222	178.784	177.534	176.784	175.409	175.159	173.971	173.471	173.346	172.284	171.221	170.721	168.909	168.909	167.846	167.346	166.721	165.971
	1.48809	200.159	186.784	180.159	174.159	170.846	168.596	166.659	164.784	162.971	161.034	160.534	160.346	159.284	158.284	158.034	157.409	156.721	155.284	154.409	153.033	152.721	152.596	152.596	152.096	152.034	149.409	149.096
	1.48409	181.097	169.159	163.721	158.284	154.471	152.284	150.908	148.096	147.471	147.033	145.908	144.846	143.596	143.096	142.096	142.033	141.658	141.096	139.846	139.346	139.346	137.846	137.596	136.471	136.533	135.596	135.033
	1.48008	167.596	156.034	149.846	144.471	141.471	138.533	137.471	135.283	134.033	133.221	132.096	131.971	131.033	130.721	130.783	130.346	128.971	127.721	127.408	126.783	125.658	125.533	126.096	125.408	125.033	122.783	122.908
	1.47609	153.346	142.221	136.846	132.096	128.908	126.533	125.471	122.971	122.471	122.158	121.721	120.221	119.783	119.283	118.908	117.97	117.908	117.846	117.283	116.345	116.158	115.158	114.721	114.095	113.783	112.908	112.596
	1.47208	142.971	132.596	126.846	121.971	119.033	117.095	115.158	113.533	112.845	111.658	110.845	111.158	110.408	109.595	109.97	109.72	108.97	107.408	107.158	106.658	105.908	105.783	106.033	105.783	105.97	103.345	102.845
	1.46808	131.783	121.721	116.345	112.158	109.158	106.908	106.47	103.97	103.908	103.095	102.47	102.033	101.658	101.283	99.9079	100.345	99.6578	99.8452	99.2827	98.3453	98.8452	97.3451	97.1577	96.4077	96.5328	96.0326	95.5951
	1.46408	123.658	113.908	108.658	104.283	101.345	100.033	98.3453	97.0953	95.9702	94.7201	94.7201	95.3453	93.9701	93.1578	93.5326	93.7827	92.72	91.7826	91.7201	90.97	90.6577	90.2202	91.0327	90.6577	90.6577	88.4075	88.2826
	1.46008	114.22	104.72	100.158	96.4701	93.7827	92.0327	91.2201	89.1576	88.6576	89.0951	88.2826	87.0326	87.0326	86.9076	86.4701	85.845	85.47	86.0951	85.4075	84.7826	85.0949	83.4074	83.6575	82.9074	82.9699	82.4075	82.2825
	1.45608	108.533	99.4077	94.4076	90.2827	87.7202	85.9702	84.6574	83.9701	82.7825	82.1574	81.2824	82.2825	81.1574	81.1574	80.7824	80.4074	80.4074	79.2825	79.1574	78.3448	78.2199	77.97	78.47	78.1574	77.7824	76.4074	76.5948
	1.45208	100.095	91.3451	87.0326	83.9076	81.47	79.845	79.5324	77.595	77.1575	76.8449	76.1573	75.6574	75.2823	75.1574	74.595	74.1575	74.7199	75.2199	74.2824	73.4074	74.0323	72.7823	72.6573	72.5324	72.0949	71.3449	71.4698
	1.44808	95.2828	87.4701	82.1574	78.7823	76.7825	74.7199	73.8449	73.3449	71.8448	70.9698	71.0323	71.5322	70.9698	70.6573	71.2824	71.0948	70.2822	69.3448	69.3448	68.4073	67.8449	68.0947	68.9073	68.7823	68.0947	66.0322	66.9699
	1.44408	88.845	81.095	76.7825	73.72	70.9698	69.9072	69.3448	67.5323	67.5948	67.4698	67.0948	66.2198	66.5948	66.1573	65.2823	65.5947	65.0947	65.9072	65.2823	64.5323	65.0322	63.3447	64.0323	63.4072	62.9072	62.7823	62.8448
	1.44008	85.5324	77.4074	72.5324	69.3448	67.4074	66.3447	64.8446	64.1572	63.4696	62.5947	62.2821	62.6571	62.4697	62.5322	62.2196	62.3448	61.9073	61.2197	61.0948	60.3447	60.0321	60.0946	61.1572	61.0321	60.2198	58.5322	58.4071
	1.43608	78.97	71.9073	67.6572	64.5947	62.4697	61.5947	61.2822	59.2821	59.5322	59.4697	59.5322	58.2821	58.907	58.4071	58.0947	57.7822	57.5945	58.0947	57.7822	57.3447	57.4696	56.282	56.5321	55.7196	55.5947	56.0946	55.4695
	1.43208	76.0949	68.9073	64.5947	61.7197	59.782	58.4071	57.157	56.6571	55.907	55.1572	55.532	56.0946	55.3446	54.7822	55.4695	55.0945	55.1572	54.3447	53.782	53.2196	53.5946	53.2196	54.4071	54.2819	54.0946	51.5945	52.0945
	1.42808	70.8449	64.4698	60.2198	57.8446	55.532	54.0946	54.0321	53.2196	53.0322	52.7821	52.8445	51.9071	52.2821	51.9695	51.7194	51.0321	51.4696	52.0945	51.657	50.782	51.3446	50.282	50.5321	49.907	49.7196	49.5319	49.0944
	1.42408	68.9697	61.8446	57.9071	55.2197	53.282	52.1569	51.4696	50.5321	49.5319	49.3445	49.5319	49.907	49.2821	48.7819	49.4695	49.8445	48.907	48.6569	48.532	47.5318	47.282	47.657	48.7194	48.3444	47.7819	46.2821	47.0943
	1.42008	64.5947	57.9071	54.157	51.532	49.4695	48.5945	48.7819	47.282	46.7196	46.9694	47.2195	46.5319	46.5319	46.6568	45.7819	45.7194	46.032	46.9694	46.1569	45.907	46.2193	45.157	44.9069	44.9693	44.5318	44.4694	43.8445
	1.41608	62.9072	56.3445	51.9695	49.1569	47.4069	46.5944	46.032	45.6569	44.657	44.0319	43.8445	45.0945	44.4694	44.282	44.657	44.3444	44.0319	43.2818	43.0944	43.3445	42.4068	42.3443	43.5944	43.407	43.7193	41.9068	41.9693
	1.41208	58.3446	51.9695	48.907	46.2821	45.032	43.8445	43.6568	42.2819	41.9068	42.7194	41.9693	42.0945	42.2819	41.9693	41.2819	41.657	41.5943	42.4068	41.8444	40.782	41.7819	40.782	40.8444	40.782	40.5319	39.9067	40.3442
	1.40808	57.0321	50.9069	47.4069	44.7195	42.907	42.0945	41.0943	41.2819	40.9069	40.2818	39.9694	40.2193	39.5944	39.7818	40.4069	40.0944	40.3037	39.4537	38.8443	39.0317	38.5318	38.1567	39.935	39.8662	39.4692	37.7975	38.4693
	1.40408	52.907	47.3444	43.8445	41.7819	39.9694	39.5319	38.9693	38.2819	38.0318	38.6037	38.4787	38.0162	38.3475	37.9162	37.7287	37.7475	37.6662	38.6537	37.9475	37.7287	37.9162	37.0912	37.2162	37.0162	36.8099	36.9787	36.4599
	1.40008	51.657	46.3445	43.1569	40.0319	38.8443	38.3725	37.1568	37.4412	36.8974	36.4162	36.2287	36.8537	36.5287	36.3224	37.0349	37.0724	36.7724	35.9099	35.8849	35.6662	35.3662	35.0599	36.3224	36.3599	36.1662	34.3599	34.9099
	1.39608	48.8446	42.907	39.9694	38.0943	36.5317	35.8537	35.8724	34.8224	34.9599	35.1974	34.8037	34.5724	34.8037	34.6162	34.1724	34.2911	34.3349	35.2974	34.5099	34.1599	34.7037	33.6974	33.9349	33.7411	33.6911	33.6786	33.4099
	1.39208	47.8444	42.907	39.5225	36.8849	35.7099	34.9662	34.2536	33.9911	33.5411	33.0224	32.7411	33.6786	33.2411	33.1786	33.7724	33.6724	33.4536	32.7099	32.7474	32.3786	32.2974	31.9599	33.1661	33.3849	32.8786	31.2349	31.9724
	1.38808	44.7195	39.685	36.7099	34.9724	33.3286	32.5349	32.6724	31.6724	31.8036	31.9724	31.7099	31.3161	31.8474	31.5161	31.1911	31.4224	31.4224	32.1911	31.6349	31.2474	31.7161	30.9223	31.0786	30.8161	30.7348	30.8223	30.4536
	1.38408	44.1568	39.3162	36.2974	33.7349	32.7786	32.0474	31.3098	31.0349	30.6286	30.0223	30.0348	30.6661	30.2723	30.2598	30.9098	30.9474	30.6849	30.0473	29.9911	29.6536	29.5286	29.3473	30.5974	30.5536	30.3286	28.6473	29.2473
	1.38008	40.9069	36.3474	33.4849	31.9161	30.3161	29.5786	29.7786	28.8348	28.9411	29.1723	28.9661	28.6786	29.0098	28.8161	28.5223	28.6223	28.6911	29.5411	28.8973	28.6973	29.0098	28.2848	28.4598	28.4286	28.1848	28.3786	28.0411
	1.37608	40.8725	36.1224	33.3036	30.8536	29.9536	29.1098	28.6098	28.2786	28.0035	27.4035	27.3473	28.3411	27.7035	27.6785	28.2473	28.2411	28.1598	27.541	27.4973	27.266	27.0348	26.8223	27.9036	28.0848	27.8161	26.191	26.966
	1.37208	38.0912	33.4224	30.7036	29.2036	27.7411	26.8535	27.3598	26.4223	26.466	26.7785	26.5848	26.3723	26.6973	26.3973	26.1098	26.1535	26.3785	27.141	26.641	26.3973	26.7785	25.9098	26.1598	26.1723	25.9098	25.9973	25.7535
	1.36808	37.8225	33.4536	30.6348	28.3473	27.4535	26.791	26.0598	25.9598	25.6973	25.0723	25.0222	25.8785	25.516	25.5098	26.0598	26.2598	25.7973	25.1848	25.3098	25.016	24.9535	24.7097	25.8098	25.991	25.7598	23.9597	24.8785
	1.36408	35.1349	30.7848	28.1973	26.7035	25.4535	24.7222	24.9848	24.141	24.2723	24.5847	24.416	24.0597	24.441	24.1972	23.9285	24.1597	24.2597	25.1223	24.5972	24.2535	24.741	23.941	24.1097	24.0472	23.9597	24.0222	23.7785
	1.36008	34.9787	30.8286	28.1661	26.1723	25.2598	24.5535	24.0722	23.8472	23.616	23.1222	22.8972	23.8285	23.5222	23.391	24.066	24.0973	23.816	23.2285	23.2785	23.0222	22.766	22.8472	23.9097	24.0035	23.9097	22.2222	22.791
	1.35608	32.4974	28.3411	25.8285	24.6785	23.1347	22.641	22.9535	22.1722	22.2222	22.6035	22.391	22.0035	22.5722	22.3222	22.0535	22.1847	22.216	23.1972	22.691	22.366	22.966	21.9097	22.3597	22.2097	22.2035	22.2347	21.9222
	1.35208	32.6474	28.5661	25.9348	23.7472	23.1097	22.4722	22.0597	22.1347	21.666	21.3097	21.1284	22.016	21.5722	21.5722	22.1847	22.291	22.0847	21.4597	21.3097	21.1659	21.1159	21.0472	22.141	22.1972	22.0472	20.4659	21.0972
	1.34808	30.1411	26.2348	23.891	22.616	21.3284	20.6909	21.1222	20.1972	20.4534	20.9097	20.6784	20.2534	20.7284	20.5909	20.2597	20.4972	20.6097	21.5534	20.9597	20.8159	21.0909	20.1972	20.6222	20.6034	20.3597	20.5034	20.2472
	1.34408	30.3036	26.5223	23.9472	22.1285	21.5034	20.7659	20.3597	20.2972	20.0722	19.5972	19.4972	20.4597	19.9722	19.9722	20.4472	20.6722	20.5159	19.8722	19.8284	19.6659	19.4159	19.3784	20.6534	20.5909	20.4284	18.8659	19.7409
	1.34008	27.9536	24.1722	21.9535	20.8409	19.5034	19.0284	19.5472	18.6159	18.8222	19.2659	18.9847	18.7534	19.0722	19.0034	18.6909	18.8972	18.8597	19.9534	19.3034	19.1409	19.5784	18.7222	18.9159	19.0034	18.8847	19.0722	18.8534
	1.33608	28.3973	24.5472	22.0347	20.3159	19.4909	19.0222	18.6472	18.6846	18.4159	18.0034	17.8659	18.9222	18.4534	18.3972	19.0034	19.1034	18.8659	18.2909	18.2784	18.0159	18.0409	17.8034	19.0909	19.1972	19.0222	17.4346	18.1534
	1.33208	26.0035	22.3972	20.2222	19.0597	17.9784	17.5596	17.9784	17.2409	17.2909	17.7784	17.4971	17.2846	17.6721	17.5846	17.2409	17.3034	17.4471	18.4972	17.9096	17.6721	18.0346	17.1721	17.6596	17.6471	17.4346	17.6721	17.3159
	1.32808	26.3348	22.916	20.3409	18.7284	18.1346	17.4346	17.1471	17.1534	17.0659	16.5159	16.4659	17.3909	17.0221	16.8221	17.5972	17.6096	17.3721	16.9346	16.9784	16.7409	16.6659	16.5971	17.6784	17.9534	17.6096	16.1159	16.8159
	1.32408	24.1785	20.7284	18.6722	17.5034	16.4159	16.1346	16.4471	15.7784	15.8034	16.3221	16.1034	15.7221	16.2971	16.0346	15.8784	16.0034	16.1909	17.1471	16.5909	16.2409	16.7471	15.9471	16.3721	16.2409	16.1659	16.3159	15.9784
	1.32008	24.5598	21.2472	18.7534	17.2784	16.5909	16.0909	15.7409	15.8096	15.6284	15.2409	15.1221	16.0971	15.5659	15.6409	16.3159	16.1471	16.0721	15.7096	15.7096	15.4971	15.3721	15.1783	16.5034	16.6534	16.4784	14.8033	15.6096
	1.31608	22.366	19.1534	17.0284	16.1284	15.0596	14.5471	15.1659	14.4284	14.5033	15.1096	14.8408	14.5221	15.0409	15.0221	14.6221	14.6909	14.9096	16.0909	15.3971	15.1284	15.6471	14.6784	15.0908	14.9909	14.9034	15.0846	14.8471
	1.31208	22.9722	19.7597	17.4784	15.8971	15.3409	14.7596	14.4908	14.5471	14.3658	13.9721	13.9158	14.8283	14.3409	14.4221	15.0471	15.1783	14.8534	14.5033	14.5658	14.2159	14.2658	14.1533	15.2096	15.3596	15.2534	13.6783	14.3283
	1.30808	20.7659	17.5972	15.7159	14.9034	13.7096	13.3158	13.8658	13.0596	13.4096	13.8846	13.5971	13.2908	13.8658	13.6596	13.4596	13.6283	13.6846	14.6346	14.1471	13.9908	14.3596	13.4096	13.9408	13.9658	13.8408	13.7846	13.6721
	1.30408	21.3409	18.1221	15.9909	14.5971	14.0658	13.5846	13.2721	13.4346	13.1846	12.7158	12.8033	13.7783	13.2408	13.3033	13.9408	13.9158	13.7596	13.3033	13.3471	13.1658	13.0033	13.0158	14.1971	14.2908	14.1221	12.6783	13.4346
	1.30008	19.3097	16.2096	14.2533	13.6846	12.5908	12.1221	12.7533	12.0846	12.3096	12.7158	12.4346	12.2721	12.6846	12.6721	12.3971	12.5471	12.5783	13.7533	13.1158	12.8158	13.3471	12.4221	12.8971	12.7158	12.7846	12.9533	12.7721
	1.29608	20.0034	16.8659	14.8096	13.2846	12.8721	12.4283	12.1971	12.1283	12.0283	11.6471	11.5658	12.7533	12.1158	12.3158	12.8908	12.8096	12.6783	12.2096	12.2596	12.1596	11.9971	12.1283	13.1033	13.2221	13.1221	11.6971	12.3596
	1.29208	17.9471	14.9346	12.9971	12.2221	11.3595	11.1095	11.6408	10.9158	11.2408	11.6283	11.3408	11.1158	11.7033	11.5221	11.3096	11.4658	11.5596	12.6346	12.0158	11.8533	12.1845	11.422	11.8908	11.8845	11.797	11.7721	11.6783
	1.28808	18.7034	15.4783	13.5283	12.2221	11.6658	11.3408	10.9658	11.1595	11.0283	10.6345	10.6033	11.6096	11.0595	11.2095	11.8783	11.797	11.5971	11.2845	11.1783	11.1908	10.9908	10.9033	12.0658	12.2533	12.2346	10.6908	11.1845
	1.28408	16.5659	13.6846	11.8408	11.2533	10.247	10.0345	10.572	9.76577	10.0283	10.4533	10.372	10.097	10.6095	10.5595	10.4033	10.2408	10.5845	11.672	11.1158	10.7908	11.3533	10.2908	10.8033	10.7783	10.822	10.9345	10.7845
	1.28008	17.2909	14.3471	12.4471	11.0658	10.8346	10.3908	10.0533	10.0783	10.0845	9.67202	9.65953	10.6095	10.122	10.2033	10.9221	10.9221	10.5283	10.322	10.547	10.147	10.172	10.022	11.1908	11.2408	11.1845	9.68451	10.3845
	1.27608	15.2346	12.4471	10.7533	10.122	9.32202	9.097	9.57828	8.84075	9.07202	9.55951	9.44076	9.19077	9.74703	9.60326	9.39701	9.42202	9.64077	10.8908	10.147	9.89077	10.322	9.40952	9.95953	9.93452	9.89077	9.90326	9.82828
	1.27208	15.8596	13.2596	11.322	9.92827	9.63452	9.24702	9.00326	9.17201	9.06577	8.71575	8.59075	9.79702	9.20327	9.24702	9.90953	9.90953	9.72826	9.29077	9.37827	9.25951	9.16576	9.09076	10.372	10.3345	10.3033	8.73451	9.44076
	1.26808	13.8846	11.2658	9.60951	9.1845	8.15949	7.94075	8.622	7.9345	8.22201	8.6345	8.5345	8.322	8.73451	8.7095	8.372	8.497	8.61576	9.79078	9.20951	9.04076	9.33452	8.34701	8.972	9.13451	8.89075	8.97827	8.84075
	1.26408	14.7721	12.1221	10.1783	9.01575	8.62825	8.4595	8.06575	8.15949	8.13451	7.67825	7.60324	8.80325	8.26576	8.34701	9.12201	9.08451	8.83451	8.38449	8.47826	8.25951	8.12199	8.30951	9.30951	9.54077	9.44703	7.84075	8.55324
	1.26008	12.6658	10.2845	8.56576	8.00951	7.28447	7.10323	7.68449	7.04074	7.33449	7.89075	7.57823	7.38449	7.77824	7.67825	7.55324	7.56574	7.77824	8.97827	8.39076	8.20324	8.547	7.69074	8.1095	8.03449	8.15325	8.19075	8.09076
	1.25608	13.6596	10.9158	9.05325	8.01575	7.65324	7.32198	7.19697	7.36573	7.29699	6.82824	6.91574	7.90949	7.37824	7.48448	8.1845	8.13451	7.84075	7.46574	7.49073	7.39074	7.52823	7.65324	8.55951	8.73451	8.52201	6.98447	7.77199
	1.25208	11.5158	8.93452	7.55949	7.09074	6.22196	6.15947	6.85947	6.05321	6.40948	6.85322	6.65948	6.44698	6.82197	6.97198	6.61573	6.84698	6.93448	8.11574	7.57198	7.32198	7.67825	6.78449	7.35323	7.25949	7.27198	7.37824	7.31573
	1.24808	12.3908	9.90953	7.9345	7.15322	6.73447	6.39071	6.11572	6.37197	6.29072	6.00946	6.00321	7.05948	6.62823	6.54073	7.32198	7.31573	7.05948	6.72822	6.66573	6.49698	6.49698	6.73447	7.74698	7.79073	7.69074	6.04696	6.97823
	1.24408	10.472	7.8845	6.43446	6.29072	5.39072	5.22196	5.7657	5.2907	5.63445	5.84695	5.82821	5.47197	6.12822	6.19698	5.82197	5.96571	6.13446	7.19073	6.64072	6.44698	6.98447	5.99072	6.35948	6.41572	6.37197	6.56571	6.36573
	1.24008	11.3471	8.82201	6.99699	6.04072	5.88446	5.39696	5.50945	5.43447	5.45321	5.1657	5.14071	6.28448	5.67195	5.80947	6.50947	6.53448	6.03447	5.83446	5.85947	5.52821	5.75321	5.79696	6.87823	6.99699	6.94697	5.32196	5.98447
	1.23608	9.25951	7.07197	5.59695	5.17194	4.35944	4.25944	4.99694	4.40319	4.6782	5.1657	4.87819	4.77195	5.27821	5.04694	4.95319	4.93445	5.22196	6.51572	5.95946	5.57821	6.15947	4.92194	5.53446	5.56571	5.49695	5.62196	5.4657
	1.23208	10.2595	7.74074	6.20322	5.19071	4.87819	4.49693	4.47195	4.6782	4.50945	4.31569	4.22194	5.18446	4.91569	4.93445	5.60946	5.50945	5.1532	4.9407	5.05321	4.78444	4.89695	5.04069	5.9782	6.26571	6.02822	4.44069	5.25944
	1.22808	8.2845	5.98447	4.6782	4.40319	3.45318	3.33443	4.17194	3.58443	3.72193	4.20945	4.09069	3.85318	4.4657	4.27194	4.21569	4.15943	4.50945	5.62196	5.05946	4.84695	5.3282	4.17819	4.84071	4.68445	4.82194	4.78444	4.8032
	1.22408	9.17201	6.68447	5.0657	4.19693	4.17194	3.61569	3.62194	3.91569	3.90317	3.47192	3.37193	4.45945	4.02818	4.06568	4.62821	4.70319	4.5032	4.05319	4.21569	4.03442	4.03442	4.0782	5.1532	5.44696	5.24695	3.56567	4.38445
	1.22008	7.23448	4.9032	3.60942	3.44694	2.61567	2.5969	3.38442	2.41972	2.87192	3.45318	3.16567	2.88441	3.67193	3.42817	3.15943	3.39692	3.54693	4.72195	4.05943	3.85318	4.39694	3.38442	3.96569	3.97818	3.93443	4.04069	3.80318
	1.21608	8.1095	5.77822	4.2907	3.27818	3.02191	2.74067	2.72191	2.86223	2.75348	2.60317	2.56567	3.64068	3.04786	3.18441	3.88443	3.82192	3.44067	3.26286	3.28443	3.16567	3.18441	3.31566	4.29695	4.5907	4.4657	2.89693	3.69692
	1.21208	6.16572	3.97818	2.45316	2.39692	1.62814	1.59066	2.22816	1.51034	2.10909	2.4866	2.35317	2.25315	2.63223	2.63441	2.44535	2.50316	2.67191	3.85287	3.35317	3.12817	3.55318	2.44691	3.24068	3.08442	3.10943	3.22816	2.97191
	1.20808	6.84698	4.7657	3.24068	2.36566	2.07815	1.89066	1.87814	2.11784	2.03222	1.77159	1.55315	2.74285	2.13222	2.26597	2.8441	2.98723	2.6316	2.36785	2.57192	2.36566	2.32191	2.52817	3.45318	3.69692	3.59068	1.85534	2.61223
	1.20408	5.04069	2.93441	1.72191	1.36658	0.67813	0.69687	1.34283	0.66095	1.15345	1.67409	1.47815	1.23846	1.94159	1.64596	1.51346	1.41783	1.69034	3.17974	2.58441	2.04784	2.67973	1.49064	2.16565	2.2469	2.1841	2.4091	2.2716
	1.20008	6.01571	3.64692	2.19691	1.48346	1.02408	0.94063	1.0522	1.0597	1.01533	0.92158	0.89688	1.89034	1.57221	1.49409	2.09034	2.22597	1.87472	1.68096	1.64065	1.38658	1.46471	1.72191	2.5866	2.80223	2.74598	1.14095	1.89909
	1.19608	3.99067	1.80941	0.72813	0.32032	0.00469	-0.33438	0.56344	-0.19219	0.25532	0.89095	0.52812	0.43469	0.92783	0.82283	0.77845	0.60157	0.78095	2.23347	1.49784	1.33158	1.90784	0.79689	1.37408	1.38971	1.41284	1.43846	1.38346
	1.19208	4.88446	2.79067	1.2219	0.40282	0.12281	-0.18782	0.03719	0.27469	0.20969	0.12219	-0.11563	0.9672	0.54345	0.59407	1.23596	1.43721	0.92658	0.72657	0.8222	0.41532	0.5222	0.75939	1.66221	1.91659	1.92909	0.22657	0.96595
	1.18808	2.78442	0.72188	-0.39063	-0.45282	-0.98595	-0.86158	-0.34844	-1.16471	-0.5922	-0.15094	-0.35939	-0.52345	-0.03281	0.04719	-0.25532	-0.30094	-0.07531	1.37596	0.6822	0.47344	1.02158	-0.04687	0.41282	0.45907	0.58907	0.6747	0.56407
	1.18408	3.69692	1.51783	-0.15281	-0.54157	-0.86283	-1.33158	-0.9597	-0.7172	-0.6372	-0.94033	-1.13783	0.15219	-0.28719	-0.27907	0.33219	0.58595	-0.03906	-0.18344	-0.10156	-0.39657	-0.43969	0.08438	0.7847	1.0547	1.10283	-0.5697	0.19219
	1.18008	1.62034	-0.30532	-1.27783	-1.50721	-1.94847	-1.91409	-1.30408	-2.05097	-1.60409	-1.0822	-1.19908	-1.35408	-0.86408	-1.08158	-1.11908	-1.21908	-0.97908	0.38719	-0.21094	-0.46032	0.16156	-1.23471	-0.29344	-0.41282	-0.48095	-0.26657	-0.41595
	1.17608	2.5516	0.43532	-1.0722	-1.56534	-1.89222	-2.29035	-1.90347	-1.72846	-1.86097	-1.92534	-2.03972	-0.9197	-1.30346	-1.37283	-0.61845	-0.33594	-0.98845	-1.19158	-1.11408	-1.43659	-1.26908	-0.87908	-0.07782	0.22844	0.27094	-1.49596	-0.7747
	1.17208	0.53344	-1.30471	-2.29097	-2.57223	-3.06598	-2.99786	-2.32847	-3.13286	-2.6191	-2.05909	-2.02597	-2.3816	-1.87722	-1.95972	-1.95972	-2.13847	-1.94784	-0.53282	-1.21283	-1.44783	-0.86845	-2.02159	-1.33471	-1.38471	-1.27658	-1.15721	-1.28221
	1.16808	1.40533	-0.72345	-2.25597	-2.72223	-2.92598	-3.33474	-2.90973	-2.7391	-2.61535	-2.88786	-3.15536	-1.95347	-2.25347	-2.19785	-1.53784	-1.29408	-2.01972	-2.07472	-2.00972	-2.3966	-2.19035	-1.90284	-1.02533	-0.63782	-0.6922	-2.43722	-1.77346
	1.16408	-0.7697	-2.4641	-3.50724	-3.74974	-4.06975	-4.07475	-3.41161	-4.13663	-3.721	-3.07911	-3.16224	-3.54037	-2.98598	-3.05723	-3.05973	-3.11661	-2.97348	-1.60221	-2.21472	-2.39597	-1.95784	-3.09911	-2.4366	-2.30847	-2.36847	-2.12472	-2.2916
	1.16008	0.26282	-1.89097	-3.35724	-3.821	-3.9835	-4.296	-4.03225	-3.70662	-3.79975	-3.90787	-4.02412	-2.97348	-3.47037	-3.37724	-2.55785	-2.31785	-3.02661	-3.11286	-2.96973	-3.41099	-3.32599	-2.77223	-2.03534	-1.77034	-1.85159	-3.35474	-2.69973
	1.15608	-1.87034	-3.62537	-4.69101	-4.78039	-5.16039	-5.08289	-4.53726	-5.23727	-4.55851	-4.07163	-4.27913	-4.47476	-3.996	-4.0985	-4.14288	-4.211	-4.1285	-2.58223	-3.33724	-3.42536	-2.95348	-4.12975	-3.36286	-3.32161	-3.50599	-3.25786	-3.17411
	1.15208	-1.08533	-3.10786	-4.61913	-4.94101	-5.28977	-5.40227	-5.09602	-4.89226	-4.73914	-4.94351	-5.21977	-3.94725	-4.56038	-4.36725	-3.76225	-3.42036	-4.12225	-4.10163	-4.276	-4.49101	-4.38725	-3.866	-3.01598	-2.78036	-2.82661	-4.3935	-3.72474
	1.14808	-3.26286	-4.99039	-5.91228	-6.02666	-6.42291	-6.02291	-5.76228	-6.35728	-5.79665	-5.23977	-5.32039	-5.72415	-5.06227	-5.29227	-5.12727	-5.3954	-5.17039	-3.59974	-4.34475	-4.54726	-4.03162	-5.17289	-4.51351	-4.39913	-4.48663	-4.22475	-4.41975
	1.14408	-2.49223	-4.35725	-5.96353	-6.20416	-6.50666	-6.71041	-6.33041	-6.08916	-6.08478	-6.14228	-6.42416	-5.22227	-5.7354	-5.5479	-4.84726	-4.67163	-5.21852	-5.43602	-5.27602	-5.59915	-5.57102	-4.96539	-4.21725	-3.99412	-3.92537	-5.51352	-4.82601
	1.14008	-4.70289	-6.34103	-7.2298	-7.4573	-7.60293	-7.5998	-6.71979	-7.56543	-7.03292	-6.57604	-6.63354	-6.88917	-6.39479	-6.40416	-6.33478	-6.52354	-6.46854	-4.81601	-5.53477	-5.6504	-5.07727	-6.38916	-5.76728	-5.6179	-5.63165	-5.37727	-5.5454
	1.13608	-3.9635	-5.7454	-7.35042	-7.60668	-7.80543	-8.12981	-7.53668	-7.40418	-7.40418	-7.51168	-7.67293	-6.47166	-6.95417	-6.82854	-6.12228	-5.83415	-6.40916	-6.54291	-6.51416	-6.82417	-6.64729	-6.11103	-5.46165	-5.11977	-5.11352	-6.81417	-5.98853
	1.13208	-6.27791	-7.79043	-8.62044	-8.7792	-9.0142	-8.82607	-8.19169	-8.86232	-8.40669	-7.70543	-7.89043	-8.15669	-7.62855	-7.68231	-7.66043	-7.91293	-7.6298	-6.05853	-6.75604	-7.0198	-6.35541	-7.67668	-6.94542	-6.86979	-6.90792	-6.70979	-6.71729
	1.12808	-5.53165	-7.27417	-8.69295	-9.04108	-9.35108	-9.49608	-9.05358	-8.74045	-8.7467	-8.8817	-9.03358	-7.74981	-8.27231	-8.24419	-7.50355	-7.23917	-7.85793	-7.88543	-7.84168	-8.18169	-8.03544	-7.4998	-6.65229	-6.28103	-6.39603	-8.01606	-7.3498
	1.12408	-7.86918	-9.35858	-10.1967	-10.2242	-10.6324	-10.2648	-9.75359	-10.4348	-9.81671	-9.24233	-9.2567	-9.61983	-9.05733	-9.09295	-9.20795	-9.35171	-9.13733	-7.37605	-8.10669	-8.34794	-7.73856	-9.08233	-8.29857	-8.27856	-8.20919	-8.03919	-8.10731
	1.12008	-7.27792	-8.93295	-10.3873	-10.528	-10.9617	-10.7992	-10.5955	-10.2517	-10.1648	-10.258	-10.463	-9.14795	-9.60233	-9.57796	-8.89607	-8.68482	-9.33295	-9.40608	-9.34296	-9.57296	-9.54233	-8.8767	-8.07731	-7.67918	-7.79981	-9.38358	-8.67232
	1.11608	-9.64984	-11.0024	-11.8211	-11.8492	-12.178	-11.873	-11.2099	-11.9549	-11.4924	-10.6805	-10.8636	-11.1555	-10.6105	-10.7111	-10.6742	-10.8499	-10.5123	-8.99608	-9.69109	-9.78609	-9.2317	-10.473	-9.60733	-9.53358	-9.77171	-9.58046	-9.55858
	1.11208	-8.9817	-10.7492	-12.0142	-12.2886	-12.5893	-12.6649	-12.2586	-11.8849	-11.8342	-11.9142	-12.0599	-10.9717	-11.3236	-11.1842	-10.5873	-10.2317	-10.8961	-10.8386	-10.7242	-11.2161	-10.9174	-10.4342	-9.53671	-9.38358	-9.23733	-10.8942	-10.2236
	1.10808	-11.5086	-12.9855	-13.6555	-13.8205	-13.8362	-13.6274	-13.023	-13.5974	-13.1099	-12.4555	-12.503	-12.7493	-12.2993	-12.4086	-12.2724	-12.4349	-12.1867	-10.6142	-11.3686	-11.3549	-10.8517	-12.1599	-11.2967	-11.1967	-11.0817	-11.0824	-11.0417
	1.10408	-10.913	-12.7199	-14.1499	-14.2405	-14.4612	-14.4974	-14.0993	-13.7661	-13.688	-13.6536	-13.8568	-12.5724	-13.1174	-12.938	-12.2474	-11.978	-12.5699	-12.6911	-12.6493	-12.9136	-12.5243	-12.0955	-11.2111	-10.9374	-10.8555	-12.6061	-11.7792
	1.10008	-13.4999	-14.998	-15.6468	-15.7431	-15.8493	-15.5105	-14.7405	-15.4805	-14.9618	-14.318	-14.2987	-14.6024	-14.0199	-14.2349	-14.1362	-14.3399	-13.9649	-12.1074	-12.9993	-13.1293	-12.6224	-13.8837	-13.2161	-12.983	-13.0224	-12.8161	-12.8105
	1.09608	-13.0918	-14.8149	-16.1462	-16.1949	-16.3721	-16.3346	-16.0512	-15.7568	-15.6631	-15.6668	-15.8612	-14.5312	-14.9043	-14.8843	-14.1099	-13.8093	-14.4968	-14.4843	-14.4399	-14.748	-14.5124	-13.8455	-13.038	-12.7324	-12.7761	-14.4237	-13.6974
	1.09208	-15.9024	-17.3225	-17.8331	-17.7596	-18.1909	-17.7846	-17.1784	-17.56	-17.0668	-16.1471	-16.4687	-16.5968	-16.0599	-16.1499	-16.1262	-16.2362	-15.9887	-14.1962	-14.9449	-15.163	-14.5193	-15.8393	-14.9243	-14.898	-14.8568	-14.7137	-14.6812
	1.08808	-15.448	-17.1846	-18.5347	-18.3972	-18.5284	-18.4847	-18.3534	-17.9631	-17.8159	-17.8722	-17.9159	-16.5968	-17.0562	-16.9612	-16.3293	-15.9143	-16.5499	-16.6006	-16.4156	-16.7668	-16.6137	-15.8743	-14.943	-14.7618	-14.6762	-16.4668	-15.6581
	1.08408	-18.425	-19.7222	-20.4284	-20.0909	-20.5034	-20.1159	-19.0972	-19.6784	-19.0409	-18.4409	-18.6972	-18.9687	-18.4031	-18.4225	-18.44	-18.4393	-18.0596	-16.5537	-17.1471	-17.2631	-16.6131	-18.0456	-17.1556	-16.9762	-17.0846	-16.8574	-16.8137
	1.08008	-18.0722	-19.6284	-20.7597	-21.0597	-20.9785	-20.9847	-20.7722	-20.3597	-20.1659	-20.2347	-20.2972	-19.0222	-19.5534	-19.5159	-18.5847	-18.4597	-18.7784	-19.0722	-18.6972	-19.1034	-18.7659	-18.2097	-17.4034	-16.9784	-17.0034	-18.4722	-17.8159
	1.07608	-21.3097	-22.566	-22.8597	-22.7785	-23.1535	-22.8222	-21.6097	-22.2535	-21.5535	-20.9284	-21.1784	-21.5535	-20.7472	-20.8159	-20.8784	-20.7284	-20.3784	-18.7347	-19.4534	-19.6159	-19.1159	-20.4097	-19.4284	-19.3222	-19.4034	-19.1534	-19.1034
	1.07208	-20.9722	-22.6097	-23.8285	-23.9097	-23.8285	-23.816	-23.6347	-22.916	-22.7847	-22.9972	-22.8535	-21.541	-21.9347	-21.8347	-20.9847	-20.8409	-21.3472	-21.2972	-21.3347	-21.4347	-21.2659	-20.6472	-19.6659	-19.3097	-19.2722	-20.7347	-20.3034
	1.06808	-24.2785	-25.5098	-26.0285	-25.7535	-26.066	-25.4785	-24.5535	-24.9848	-24.666	-23.6535	-23.9597	-24.3098	-23.4347	-23.466	-23.5785	-23.4472	-23.3722	-21.4347	-22.1285	-22.441	-21.6535	-23.1847	-22.0597	-21.8597	-21.941	-21.816	-21.666
	1.06408	-24.3098	-25.6535	-27.1035	-27.041	-26.8973	-26.6723	-26.6285	-26.0035	-25.9473	-25.9223	-25.866	-24.4535	-25.1035	-24.7723	-24.041	-23.891	-24.2285	-24.1848	-24.3098	-24.3722	-24.216	-23.3347	-22.5535	-22.0597	-22.2222	-23.4722	-23.1722
	1.06008	-27.7536	-28.9848	-29.3973	-28.9973	-29.4036	-28.8723	-27.7411	-28.3598	-27.8661	-26.8348	-27.1848	-27.4285	-26.6973	-26.8035	-26.6098	-26.5285	-26.2535	-24.3973	-25.241	-25.2848	-24.7035	-25.9973	-25.0535	-24.9535	-24.8348	-24.7473	-24.5785
	1.05608	-27.9223	-29.3036	-30.6786	-30.6786	-30.5098	-30.4036	-30.0348	-29.5036	-29.2723	-29.3098	-29.2161	-27.7536	-28.2411	-28.0786	-27.2223	-27.0973	-27.5661	-27.4223	-27.366	-27.6973	-27.1848	-26.716	-25.691	-25.2535	-25.2098	-26.6035	-26.1035
	1.05208	-31.7349	-32.9224	-33.2411	-32.9224	-33.0911	-32.5224	-31.3849	-31.7974	-31.4286	-30.4661	-30.7286	-31.0411	-30.2723	-30.3786	-30.1598	-29.9973	-29.7723	-27.9098	-28.7723	-28.7411	-28.2098	-29.5411	-28.4848	-28.3348	-28.2786	-28.1911	-27.791
	1.04808	-32.1099	-33.5599	-34.8349	-34.7037	-34.5849	-34.3912	-33.9349	-33.4724	-33.1349	-33.1474	-33.1411	-31.5474	-32.1224	-31.9224	-31.0974	-30.7724	-31.3224	-31.1224	-31.1599	-31.2411	-30.8098	-30.0848	-29.2161	-28.8348	-28.7723	-30.2973	-29.6786
	1.04408	-36.1349	-37.2537	-37.6787	-37.2287	-37.4099	-36.8224	-35.6099	-36.0287	-35.3662	-34.5349	-34.7287	-35.1537	-34.1224	-34.3849	-34.2724	-34.1474	-33.6911	-31.8161	-32.6099	-32.6099	-31.8911	-33.3099	-32.2036	-32.2286	-32.0786	-31.8099	-31.7099
	1.04008	-36.8662	-38.1475	-39.2975	-39.435	-39.0162	-38.9912	-38.46	-37.8475	-37.3349	-37.5287	-37.4912	-35.8912	-36.3724	-36.1037	-35.4099	-35.0849	-35.3849	-35.4412	-35.2224	-35.5037	-35.0099	-34.1661	-33.3849	-32.8411	-32.8474	-34.3224	-33.8286
	1.03608	-41.1475	-42.2975	-42.5413	-42.185	-42.1038	-41.51	-40.3162	-40.81	-40.0975	-39.2662	-39.46	-39.7475	-39.0287	-39.035	-38.6287	-38.6162	-38.26	-36.2037	-37.0287	-37.1349	-36.3787	-37.8537	-36.7849	-36.4912	-36.4474	-36.2099	-36.2037
	1.03208	-42.21	-43.485	-44.8913	-44.6288	-44.3976	-44.1038	-43.5975	-42.9788	-42.6288	-42.6538	-42.5475	-40.9225	-41.4163	-41.0725	-40.3975	-39.8287	-40.4725	-40.3537	-40.1725	-40.2037	-39.7537	-38.8475	-38.0787	-37.5412	-37.4412	-39.0662	-38.46
	1.02808	-46.9038	-48.0351	-48.2976	-47.7851	-47.9664	-47.2288	-46.0413	-46.2913	-45.6413	-44.8038	-44.8226	-45.2413	-44.3101	-44.3101	-44.0538	-43.985	-43.4475	-41.4475	-42.2475	-42.2225	-41.51	-42.81	-41.8725	-41.635	-41.56	-41.3538	-41.0663
	1.02408	-48.5601	-49.9851	-50.9727	-50.9227	-50.5289	-50.2726	-49.6476	-48.9351	-48.5789	-48.4664	-48.3101	-46.7976	-47.2039	-46.8913	-46.0663	-45.5913	-46.1601	-46.0663	-45.7976	-45.7913	-45.4413	-44.4538	-43.5913	-42.835	-42.8038	-44.3913	-43.8475
	1.02008	-53.8727	-54.829	-54.8102	-54.2415	-54.4102	-53.6289	-52.3664	-52.4914	-51.9664	-51.0477	-51.2227	-51.5414	-50.6539	-50.5914	-50.1976	-49.8851	-49.5164	-47.5538	-48.3726	-48.3539	-47.5601	-48.8851	-47.7601	-47.5664	-47.3101	-47.0538	-46.9476
	1.01608	-55.6727	-57.1228	-58.279	-57.979	-57.7103	-57.1977	-56.6102	-55.8665	-55.4915	-55.4915	-55.054	-53.3789	-53.8352	-53.6227	-52.6414	-52.2289	-52.7539	-52.5602	-52.3102	-52.4352	-51.9227	-50.8414	-49.8914	-49.3289	-49.1226	-50.6289	-50.2289
	1.01208	-61.4478	-62.5916	-62.6353	-62.0166	-62.0103	-61.2478	-59.9165	-60.054	-59.4103	-58.3728	-58.554	-58.879	-57.8353	-57.7228	-57.3853	-57.054	-56.829	-54.4477	-55.2977	-55.3915	-54.6352	-55.9165	-54.8477	-54.504	-54.229	-54.2102	-53.6664
	1.00808	-64.1354	-65.3916	-66.3916	-66.1979	-65.8604	-65.4729	-64.5541	-63.7729	-63.5666	-63.4354	-63.3853	-61.4041	-61.7603	-61.3916	-60.4416	-60.0603	-60.4915	-60.1915	-59.8353	-59.9853	-59.4103	-58.479	-57.529	-56.8915	-56.729	-58.1853	-57.679
	1.00408	-70.648	-71.7792	-71.6605	-71.0417	-70.998	-70.0604	-68.4979	-68.6792	-68.2479	-67.0354	-67.1292	-67.4604	-66.4791	-66.3479	-65.8166	-65.6604	-65.0729	-62.6978	-63.7604	-63.5978	-62.8478	-64.2479	-62.9353	-62.7166	-62.5416	-62.2041	-61.9416
	1.00008	-74.0605	-75.2668	-76.6418	-76.1605	-75.5668	-75.048	-74.0668	-73.4792	-73.1417	-72.973	-72.723	-70.7605	-71.1167	-70.8167	-69.7854	-69.4042	-69.6479	-69.3667	-69.1042	-69.1917	-68.3854	-67.2229	-66.4291	-65.7229	-65.5166	-66.9166	-66.4041
	0.99608	-81.4481	-82.3294	-82.3731	-81.6419	-81.6044	-80.5169	-78.6168	-79.1481	-78.5356	-77.5481	-77.5293	-77.6543	-76.7606	-76.448	-76.1043	-75.6418	-75.1105	-72.798	-73.6355	-73.6168	-72.7792	-74.023	-72.9605	-72.5355	-72.348	-72.1667	-71.5542
	0.99208	-85.5294	-87.1045	-88.3732	-87.7732	-87.4295	-86.7357	-85.4857	-85.1044	-84.6732	-84.2732	-84.1232	-81.9981	-82.3231	-81.8044	-80.8106	-80.4981	-80.7106	-80.3606	-79.9919	-80.0356	-79.3918	-78.0481	-77.0543	-76.3418	-76.0918	-77.4293	-77.1668
	0.98808	-94.1671	-95.1796	-95.1671	-94.3546	-94.1171	-92.942	-91.1358	-91.8858	-91.0983	-89.842	-89.7233	-89.9482	-88.8357	-88.9732	-88.192	-87.7982	-87.117	-84.7982	-85.6669	-85.5357	-84.6982	-85.8982	-84.5357	-84.0107	-83.9669	-83.5794	-83.1982
	0.98408	-99.5046	-101.198	-102.336	-101.898	-101.13	-100.58	-99.3421	-98.9171	-98.2921	-98.0546	-97.5609	-95.6296	-95.6796	-95.3233	-94.2546	-93.7983	-94.1108	-93.5421	-92.9733	-93.092	-92.267	-91.067	-89.892	-89.3295	-88.7607	-90.2483	-89.9858
	0.98008	-109.449	-110.661	-110.417	-109.705	-109.374	-107.924	-106.374	-106.824	-106.242	-104.68	-104.617	-104.705	-103.88	-103.455	-102.942	-102.461	-101.686	-99.1859	-100.142	-99.9109	-99.0796	-100.242	-98.9734	-98.5296	-98.3234	-97.6859	-97.3859
	0.97608	-116.48	-118.011	-119.38	-118.736	-118.155	-116.855	-116.205	-115.605	-115.005	-114.611	-114.024	-111.93	-112.124	-111.63	-110.274	-109.774	-110.267	-109.599	-109.124	-109.024	-108.199	-106.711	-105.598	-104.886	-104.542	-105.748	-105.536
	0.97208	-127.893	-129.224	-129.068	-128.405	-127.786	-125.755	-124.63	-125.399	-124.286	-122.805	-122.686	-123.099	-121.792	-121.699	-120.936	-120.23	-119.417	-116.861	-117.942	-117.48	-116.624	-117.836	-116.499	-116.011	-115.624	-115.199	-114.58
	0.96808	-136.561	-138.568	-140.055	-139.468	-138.493	-137.168	-136.755	-136.168	-135.249	-134.799	-134.336	-132.03	-132.08	-131.655	-130.443	-129.749	-130.043	-129.38	-128.918	-128.724	-127.774	-126.111	-125.18	-124.218	-123.749	-125.049	-124.918
	0.96408	-150.224	-151.837	-151.837	-151.049	-150.03	-148.212	-147.568	-147.787	-146.868	-145.08	-145.105	-145.318	-144.174	-143.649	-143.124	-142.443	-141.48	-138.693	-139.68	-139.337	-138.305	-139.562	-138.055	-137.593	-137.124	-136.899	-135.968
	0.96008	-161.149	-163.574	-165.218	-164.531	-163.256	-162.406	-162.187	-161.131	-160.212	-159.874	-159.137	-156.818	-156.762	-156.068	-155.131	-154.324	-154.624	-153.949	-153.418	-153.055	-151.818	-150.23	-149.143	-148.055	-147.649	-149.037	-148.637
	0.95608	-177.356	-179.475	-179.587	-179.043	-176.525	-176.031	-175.512	-175.631	-174.293	-172.75	-172.456	-172.881	-171.737	-171.243	-170.293	-169.693	-168.506	-165.737	-166.874	-166.299	-165.262	-166.649	-164.893	-164.387	-163.893	-163.418	-162.418
	0.95208	-192.222	-195.722	-197.159	-197.097	-194.534	-194.659	-194.472	-193.597	-192.534	-191.597	-190.909	-188.534	-188.597	-187.847	-186.597	-186.097	-186.034	-185.222	-184.659	-184.347	-181.925	-180.909	-179.112	-177.825	-177.187	-178.487	-178.418
	0.94808	-211.409	-213.972	-214.91	-214.347	-210.972	-211.597	-210.597	-210.597	-209.409	-207.722	-207.347	-207.784	-207.034	-206.472	-205.472	-204.284	-203.534	-200.347	-201.722	-200.722	-199.784	-201.222	-199.722	-198.659	-198.159	-197.722	-197.159
	0.94408	-229.035	-232.785	-234.785	-233.91	-232.472	-233.472	-232.285	-231.41	-230.347	-229.285	-228.972	-226.347	-226.285	-225.285	-224.597	-223.847	-223.91	-222.722	-221.972	-221.535	-220.222	-218.035	-217.535	-215.785	-215.285	-216.472	-216.785
	0.94008	-251.723	-255.848	-256.473	-253.348	-253.66	-254.535	-252.848	-253.348	-251.848	-250.16	-249.473	-249.973	-249.598	-248.91	-247.285	-246.66	-245.848	-242.723	-243.66	-242.785	-242.097	-242.847	-241.285	-240.535	-240.035	-239.41	-238.285
	0.93608	-273.473	-278.036	-281.223	-277.848	-280.411	-280.536	-279.348	-278.286	-277.598	-276.66	-276.16	-273.723	-273.098	-272.66	-271.223	-270.66	-270.848	-269.535	-268.598	-268.098	-266.91	-264.098	-263.598	-261.973	-261.473	-262.348	-262.785
	0.93208	-300.598	-305.098	-306.224	-304.161	-306.473	-305.348	-304.286	-305.098	-303.536	-301.786	-301.223	-301.848	-301.411	-300.411	-299.598	-298.473	-296.848	-293.723	-295.036	-294.598	-293.473	-294.473	-292.411	-292.161	-291.348	-290.473	-288.911
	0.92808	-326.724	-332.974	-334.599	-335.161	-338.161	-337.349	-336.286	-335.661	-334.349	-334.036	-333.786	-330.661	-330.536	-329.849	-328.974	-327.536	-328.224	-327.161	-326.474	-325.286	-324.099	-320.849	-320.724	-318.849	-317.849	-319.161	-319.786
	0.92408	-358.787	-364.974	-361.912	-367.849	-368.474	-367.912	-366.537	-367.099	-366.412	-364.724	-364.099	-364.724	-364.099	-363.537	-361.849	-361.224	-359.724	-356.787	-358.037	-357.037	-356.287	-357.224	-355.162	-354.162	-353.662	-353.662	-351.599
	0.92008	-389.662	-395.975	-397.475	-405.288	-405.35	-405.475	-404.287	-403.85	-402.912	-402.6	-402.412	-399.35	-399.1	-398.1	-397.1	-396.287	-396.975	-395.35	-394.412	-394.037	-392.35	-389.162	-388.912	-386.787	-385.85	-387.162	-387.6
	0.91608	-425.85	-427.35	-434.788	-441.35	-441.226	-440.351	-439.726	-440.163	-439.163	-437.413	-437.288	-438.663	-437.913	-437.6	-435.788	-435.038	-433.663	-430.475	-432.225	-431.038	-430.225	-431.413	-429.413	-427.913	-427.663	-427.413	-424.85
	0.91208	-459.288	-464.601	-477.914	-482.601	-483.101	-483.164	-482.726	-482.164	-481.414	-480.851	-480.664	-478.039	-477.726	-476.914	-476.351	-475.414	-475.789	-474.476	-473.351	-472.851	-470.663	-467.663	-467.226	-465.413	-464.726	-465.851	-466.038
	0.90808	-491.914	-507.414	-518.727	-521.914	-522.414	-521.914	-520.602	-521.914	-521.289	-519.352	-519.227	-521.352	-521.039	-520.602	-518.039	-517.602	-516.227	-513.477	-514.727	-514.227	-513.664	-514.352	-512.664	-511.352	-510.414	-510.039	-507.977
	0.90408	-530.102	-551.727	-562.477	-566.102	-566.915	-567.477	-566.665	-566.54	-565.79	-565.915	-565.352	-563.165	-562.79	-562.352	-561.915	-560.54	-561.54	-559.852	-559.04	-558.727	-556.352	-553.415	-552.977	-550.915	-549.852	-550.915	-552.227
	0.90008	-574.79	-594.665	-602.353	-605.853	-605.853	-605.916	-605.541	-607.041	-606.853	-604.54	-604.666	-606.916	-606.728	-606.228	-604.416	-603.853	-602.165	-599.353	-601.478	-600.478	-599.978	-601.165	-599.29	-598.353	-598.165	-597.54	-595.29
	0.89608	-616.728	-634.666	-645.166	-648.791	-650.041	-650.479	-650.229	-650.229	-649.916	-649.666	-649.979	-647.166	-647.229	-646.979	-646.354	-645.916	-646.916	-645.854	-644.979	-643.916	-641.979	-639.229	-639.541	-637.104	-635.916	-637.291	-638.541
	0.89208	-656.166	-672.479	-680.354	-684.729	-685.104	-684.917	-684.854	-686.104	-686.354	-684.479	-684.667	-686.854	-687.229	-687.292	-685.229	-684.854	-683.229	-681.042	-682.792	-682.729	-682.104	-683.479	-682.042	-680.604	-680.417	-680.167	-678.229
	0.88808	-687.979	-705.167	-716.48	-721.167	-722.417	-722.98	-723.042	-723.605	-723.23	-722.855	-723.292	-720.917	-720.855	-720.667	-720.292	-720.23	-721.292	-720.605	-719.605	-719.355	-717.417	-714.23	-715.167	-712.855	-711.48	-713.355	-714.48
	0.88408	-717.542	-734.605	-743.105	-747.355	-747.293	-747.855	-748.105	-749.293	-749.23	-747.73	-748.23	-750.668	-750.855	-750.98	-749.855	-749.293	-748.355	-745.543	-748.293	-748.23	-748.293	-749.543	-747.98	-747.73	-746.918	-746.918	-744.793
	0.88008	-737.918	-756.168	-767.543	-772.731	-773.356	-774.168	-774.731	-774.168	-773.918	-773.856	-774.481	-772.106	-772.356	-772.106	-772.356	-772.168	-773.731	-772.606	-772.418	-772.106	-770.231	-767.606	-768.231	-766.668	-765.793	-767.231	-768.793
	0.87608	-755.043	-771.981	-780.981	-784.793	-784.793	-784.793	-784.418	-786.043	-785.668	-784.106	-784.606	-786.793	-787.418	-787.606	-786.231	-785.981	-785.043	-783.293	-785.918	-785.918	-785.918	-787.856	-786.543	-786.293	-785.856	-785.918	-783.606
	0.87208	-761.918	-778.668	-790.918	-794.731	-794.918	-795.606	-795.231	-794.606	-794.418	-794.043	-794.543	-792.106	-792.293	-792.293	-792.231	-792.481	-793.918	-793.418	-793.231	-793.293	-791.981	-789.043	-789.731	-788.481	-787.293	-789.356	-790.731
	0.86808	-764.73	-779.231	-787.731	-791.106	-789.918	-789.606	-788.543	-789.293	-788.918	-787.043	-787.356	-789.981	-790.293	-790.106	-789.106	-789.043	-787.981	-785.981	-788.606	-789.231	-789.668	-791.293	-790.043	-789.981	-789.231	-789.668	-787.168
	0.86408	-755.918	-771.293	-782.043	-784.856	-783.918	-783.481	-782.168	-781.293	-780.418	-779.668	-779.543	-776.856	-777.543	-777.106	-777.106	-777.106	-779.168	-778.543	-778.293	-778.606	-777.168	-774.168	-775.168	-773.668	-772.731	-774.606	-776.106
	0.86008	-744.043	-756.605	-763.668	-765.481	-763.043	-761.355	-760.23	-760.043	-758.855	-755.98	-755.918	-758.043	-758.168	-758.043	-757.168	-756.73	-756.168	-753.918	-756.793	-756.855	-756.855	-758.543	-757.605	-757.043	-756.918	-756.73	-754.605
	0.85608	-722.542	-734.23	-743.043	-744.355	-741.668	-740.48	-738.418	-736.355	-734.167	-733.23	-732.917	-730.105	-729.855	-729.542	-729.292	-729.23	-730.73	-730.105	-729.792	-729.98	-728.23	-725.792	-726.48	-725.167	-724.542	-725.855	-727.042
	0.85208	-698.792	-707.605	-712.98	-712.417	-708.292	-705.855	-702.98	-702.104	-699.605	-696.479	-695.979	-697.542	-696.917	-696.792	-695.042	-694.854	-693.792	-691.604	-693.854	-694.354	-693.854	-695.729	-694.292	-694.042	-693.229	-693.042	-691.229
	0.84808	-667.604	-675.542	-682.354	-680.542	-676.542	-673.604	-670.292	-667.292	-664.354	-662.166	-660.979	-657.791	-657.166	-656.729	-655.916	-655.541	-656.916	-656.166	-655.604	-655.416	-653.979	-651.791	-651.604	-650.729	-649.104	-650.604	-651.791
	0.84408	-636.979	-641.354	-644.354	-641.791	-635.728	-631.853	-627.666	-625.416	-621.978	-617.978	-616.791	-617.603	-616.666	-615.478	-614.291	-613.478	-612.166	-610.103	-611.603	-611.228	-611.103	-612.541	-610.853	-610.291	-609.666	-609.103	-607.541
	0.84008	-600.54	-604.416	-608.916	-604.478	-598.54	-594.29	-589.478	-585.103	-581.603	-578.665	-577.228	-573.603	-572.79	-571.228	-570.165	-569.103	-570.102	-568.727	-568.415	-568.227	-566.415	-563.977	-563.415	-561.977	-560.977	-561.977	-562.477
	0.83608	-567.29	-568.352	-569.54	-564.04	-556.29	-550.852	-545.477	-542.665	-537.602	-533.602	-531.914	-531.789	-530.039	-528.789	-527.039	-526.102	-524.602	-521.789	-522.852	-522.227	-521.727	-522.852	-521.414	-520.602	-519.727	-518.727	-516.977
	0.83208	-531.789	-531.914	-533.789	-527.352	-519.727	-513.977	-508.414	-503.414	-498.726	-495.351	-493.226	-489.664	-487.851	-486.539	-484.789	-483.976	-483.726	-482.414	-481.601	-481.039	-479.164	-476.726	-476.164	-474.351	-473.039	-474.038	-473.289
	0.82808	-500.351	-498.726	-497.851	-490.289	-480.976	-474.601	-468.851	-464.351	-459.476	-454.976	-452.663	-452.101	-450.038	-448.351	-446.163	-444.976	-443.351	-440.225	-440.976	-440.351	-439.038	-439.663	-437.413	-436.288	-435.225	-434.163	-432.413
	0.82408	-467.663	-465.913	-465.851	-457.913	-448.726	-442.726	-436.225	-430.475	-425.85	-422.663	-419.663	-415.538	-413.975	-411.975	-409.975	-408.85	-408.725	-406.6	-405.787	-404.912	-402.787	-400.162	-398.975	-397.225	-395.537	-396.1	-395.1
	0.82008	-441.226	-437.6	-435.163	-425.975	-416.413	-409.288	-402.912	-398.162	-393.225	-388.662	-386.6	-385.162	-382.662	-380.912	-378.975	-377.1	-375.224	-372.474	-372.35	-370.974	-369.224	-369.787	-367.724	-366.474	-364.849	-363.787	-361.599
	0.81607	-413.413	-409.85	-409.225	-399.1	-389.787	-383.1	-376.724	-371.037	-366.224	-362.474	-359.912	-355.412	-354.099	-351.662	-349.662	-347.912	-347.162	-345.599	-344.162	-342.974	-341.036	-338.161	-336.661	-334.661	-333.286	-333.724	-332.661
	0.81207	-392.1	-386.662	-383.912	-373.537	-363.662	-356.599	-349.599	-345.224	-340.599	-335.536	-333.099	-332.161	-329.349	-327.724	-325.161	-323.599	-321.536	-317.849	-317.724	-316.724	-314.661	-314.849	-312.411	-311.536	-309.973	-308.036	-306.786
	0.80807	-368.849	-363.662	-362.537	-350.974	-341.287	-334.974	-328.849	-323.286	-318.724	-315.036	-312.286	-308.161	-306.036	-304.036	-301.473	-299.973	-299.348	-297.286	-296.098	-295.098	-293.098	-290.411	-288.661	-286.348	-284.598	-285.036	-284.223
	0.80407	-351.037	-344.974	-341.349	-330.099	-320.474	-313.536	-307.473	-302.536	-297.848	-293.098	-290.661	-289.598	-287.036	-284.598	-282.411	-280.973	-278.598	-275.411	-274.973	-273.91	-271.723	-272.285	-269.723	-268.223	-267.473	-265.66	-264.098
	0.80007	-331.224	-325.911	-323.724	-311.536	-302.223	-296.223	-289.911	-285.036	-280.098	-276.911	-273.848	-269.91	-268.223	-266.16	-263.723	-261.66	-261.285	-259.098	-257.848	-256.598	-255.41	-252.785	-250.848	-248.66	-247.973	-248.16	-247.097
	0.79607	-316.036	-309.849	-306.224	-293.723	-284.223	-277.973	-271.598	-267.598	-263.035	-258.973	-256.535	-255.473	-252.098	-250.41	-248.285	-246.16	-245.223	-241.16	-241.347	-239.66	-238.222	-238.535	-236.222	-235.16	-234.097	-232.972	-231.41
	0.79207	-299.036	-293.473	-290.848	-277.598	-269.035	-263.66	-257.66	-252.16	-247.848	-244.972	-242.66	-238.347	-236.66	-234.972	-232.472	-230.597	-229.847	-228.785	-227.347	-226.472	-224.347	-222.597	-220.347	-218.472	-217.347	-218.097	-216.847
	0.78807	-285.848	-279.786	-275.785	-261.91	-253.848	-247.973	-241.785	-237.847	-233.472	-229.597	-227.597	-226.41	-223.097	-221.285	-219.535	-217.597	-216.847	-213.222	-212.535	-211.66	-210.16	-210.16	-209.034	-207.472	-206.284	-205.034	-203.534
	0.78407	-270.098	-264.41	-262.473	-248.285	-240.535	-234.847	-229.66	-224.597	-220.535	-217.535	-215.285	-211.472	-210.284	-208.034	-205.847	-204.222	-203.534	-202.159	-200.722	-200.034	-198.847	-196.722	-194.784	-193.034	-192.097	-192.784	-192.097
	0.78007	-258.41	-252.785	-249.41	-235.035	-226.847	-221.035	-215.722	-212.222	-207.909	-203.784	-202.472	-200.972	-197.847	-196.347	-194.409	-193.534	-191.847	-188.284	-188.159	-187.347	-186.034	-186.472	-184.972	-183.409	-182.659	-181.534	-180.034
	0.77607	-243.535	-238.91	-236.722	-221.847	-214.535	-209.785	-204.472	-199.909	-195.659	-193.222	-191.347	-187.534	-186.597	-184.534	-182.534	-180.847	-180.472	-179.347	-178.159	-177.472	-176.096	-173.471	-172.284	-170.409	-169.659	-170.784	-169.471
	0.77207	-233.285	-227.847	-224.097	-209.222	-202.284	-197.284	-191.909	-188.472	-184.972	-180.909	-179.721	-178.347	-175.596	-174.096	-172.409	-171.846	-170.471	-166.534	-166.971	-165.596	-164.221	-164.659	-163.221	-161.909	-161.596	-160.096	-158.846
	0.76807	-218.41	-214.972	-212.597	-197.472	-191.347	-187.097	-181.909	-177.722	-173.846	-171.659	-169.659	-166.284	-165.409	-163.471	-161.409	-159.784	-159.409	-158.034	-156.971	-156.659	-155.096	-153.159	-151.846	-150.409	-149.284	-150.034	-149.159
	0.76407	-208.534	-204.659	-202.034	-185.972	-180.534	-175.659	-170.659	-167.221	-163.721	-160.409	-158.909	-158.221	-155.346	-154.596	-152.971	-151.346	-149.971	-146.721	-147.159	-145.971	-144.408	-145.409	-143.283	-142.533	-141.908	-140.721	-139.908
	0.76007	-194.659	-192.284	-190.659	-175.221	-169.846	-165.596	-161.471	-156.971	-153.596	-151.596	-149.846	-146.971	-146.158	-144.221	-142.221	-140.658	-140.533	-139.096	-138.658	-137.408	-136.471	-134.971	-132.908	-131.846	-131.533	-132.408	-131.346
	0.75607	-185.597	-182.784	-180.159	-164.909	-159.721	-155.346	-150.471	-147.784	-144.971	-141.346	-140.408	-139.596	-137.096	-135.721	-134.658	-133.158	-132.221	-128.533	-128.971	-128.596	-126.908	-127.346	-126.033	-125.033	-124.533	-123.471	-122.346
	0.75207	-172.034	-171.346	-169.971	-154.346	-150.596	-146.721	-142.158	-137.971	-135.283	-133.221	-132.033	-129.283	-128.346	-126.783	-124.658	-123.221	-123.158	-121.971	-121.283	-120.971	-119.783	-118.096	-115.97	-114.783	-114.283	-115.596	-114.658
	0.74807	-163.846	-162.471	-160.284	-145.096	-141.221	-136.908	-132.346	-129.908	-127.096	-124.158	-123.471	-122.721	-119.846	-118.971	-117.533	-117.283	-116.033	-112.283	-113.22	-111.783	-110.22	-111.658	-110.096	-109.22	-108.47	-107.908	-107.408
	0.74407	-151.034	-151.534	-150.846	-135.596	-132.408	-128.783	-124.596	-120.846	-118.283	-116.908	-115.345	-112.533	-112.533	-110.595	-109.095	-107.595	-107.783	-106.345	-105.783	-105.658	-104.783	-102.783	-101.595	-100.408	-99.6578	-101.033	-100.22
	0.74007	-143.971	-143.034	-141.783	-126.846	-124.033	-120.471	-115.908	-113.22	-111.158	-108.783	-107.408	-106.97	-104.783	-103.783	-103.158	-101.72	-100.97	-98.0953	-98.0327	-97.5952	-96.0327	-96.9702	-95.5952	-95.0327	-94.8452	-93.3452	-93.0952
	0.73607	-132.346	-132.971	-132.971	-118.471	-116.408	-112.72	-109.345	-105.345	-102.908	-101.72	-100.345	-97.5327	-97.3452	-96.2203	-94.4077	-93.6577	-93.7202	-92.2202	-91.9076	-92.1577	-90.8451	-89.3451	-88.2201	-86.5326	-86.4075	-87.5326	-86.845
	0.73207	-125.721	-125.346	-125.033	-111.095	-108.658	-105.345	-101.033	-98.9703	-96.2203	-94.4703	-93.4702	-93.0952	-90.7202	-90.0327	-89.4701	-89.1576	-88.4701	-84.3451	-85.4701	-84.72	-83.4075	-84.2201	-83.0951	-82.4701	-81.97	-80.97	-81.22
	0.72807	-115.596	-115.721	-116.658	-103.47	-101.658	-98.5328	-94.8452	-91.4701	-89.5951	-88.3452	-87.3451	-85.095	-84.6575	-84.095	-82.0326	-80.7199	-81.095	-80.1575	-79.5325	-79.845	-78.7824	-77.1575	-76.095	-74.9074	-74.9699	-76.1575	-75.5324
	0.72407	-110.096	-109.845	-109.595	-97.4703	-95.4077	-91.4077	-87.9701	-85.8451	-84.0325	-81.4075	-81.095	-80.6575	-78.6575	-78.47	-77.4699	-76.4074	-76.2824	-73.0948	-73.4074	-73.4074	-72.0949	-73.2824	-71.6574	-71.2198	-70.7823	-70.1573	-70.0948
	0.72007	-100.408	-101.158	-102.408	-90.4702	-88.6576	-85.8451	-82.5325	-79.0324	-77.3449	-76.345	-75.8449	-73.0324	-73.3449	-72.4074	-70.1573	-69.4073	-69.8448	-69.3449	-68.6573	-68.7823	-68.1573	-66.4698	-64.9698	-64.4697	-63.9073	-65.8448	-64.5323
	0.71607	-96.4702	-96.2827	-95.7828	-85.4701	-83.5326	-80.0949	-76.2824	-74.0324	-72.2823	-70.6574	-70.7198	-69.5323	-67.9073	-67.7823	-66.5323	-65.9698	-65.7197	-62.4697	-63.2198	-62.5322	-61.2822	-62.5948	-61.4697	-61.0948	-60.9697	-60.0321	-59.9697
	0.71207	-88.1577	-87.7826	-89.4701	-79.2199	-77.5324	-75.4074	-71.9074	-68.4698	-66.8448	-66.2198	-65.2198	-62.9072	-63.0323	-62.2197	-60.9697	-59.7821	-59.9697	-59.2197	-58.9072	-59.0322	-58.4072	-57.5947	-55.6571	-54.7822	-55.1571	-56.2196	-55.5321
	0.70807	-84.6575	-83.9076	-84.095	-74.2199	-73.0948	-69.7824	-66.9073	-64.7198	-63.2823	-61.4697	-61.3447	-61.0322	-58.7822	-58.0946	-57.7197	-56.9072	-57.0321	-53.5321	-54.0946	-53.5946	-52.7821	-53.4695	-53.2196	-52.3446	-51.9695	-51.3445	-51.532
	0.70407	-76.5949	-76.2824	-77.6575	-68.9698	-67.9073	-65.9072	-62.7823	-59.4697	-57.9697	-57.2821	-56.9696	-54.4696	-54.7822	-53.5321	-52.0946	-51.4696	-51.7195	-51.0321	-50.5946	-50.7821	-50.2195	-48.9695	-47.5945	-46.7196	-46.4694	-48.0945	-47.282
	0.70007	-74.5324	-73.0948	-73.6574	-65.5948	-63.8448	-60.9697	-58.5321	-56.6571	-55.2197	-53.1571	-53.3446	-52.9071	-51.3445	-50.1571	-49.657	-49.7196	-48.907	-45.7194	-46.5944	-46.5319	-45.3444	-46.0944	-45.2819	-44.7195	-44.7195	-43.8445	-43.782
	0.69607	-67.3448	-67.2199	-68.0323	-61.1572	-59.6572	-57.7197	-54.9695	-52.0321	-51.3445	-50.032	-49.657	-47.4694	-47.8444	-46.3445	-44.657	-43.9069	-44.8444	-43.8445	-44.0319	-43.9069	-43.4694	-42.532	-40.2818	-40.0944	-40.1568	-41.5318	-40.7195
	0.69207	-66.2198	-64.5323	-64.8447	-57.7822	-56.9696	-54.4696	-51.6571	-49.5945	-48.532	-46.782	-46.5319	-46.3445	-44.5321	-43.8445	-43.3445	-43.1569	-42.7194	-39.5944	-40.5319	-40.4694	-38.9068	-40.0319	-39.032	-38.2819	-38.0943	-37.9069	-37.8444
	0.68807	-60.0321	-59.0947	-60.5322	-54.0321	-53.0946	-51.3445	-48.8445	-46.782	-44.8444	-44.4694	-43.5319	-41.657	-41.9068	-40.9069	-39.1569	-38.5318	-38.9068	-38.2195	-37.8444	-38.5318	-38.1567	-36.5944	-34.8099	-34.6568	-34.7817	-35.7194	-34.9693
	0.68407	-59.2197	-57.2196	-57.2196	-52.157	-51.157	-49.032	-46.0944	-44.4694	-43.782	-41.8444	-41.9693	-41.2819	-39.2818	-38.7819	-38.1037	-37.835	-37.8444	-34.1787	-35.4068	-34.9162	-33.3224	-34.9537	-33.8286	-33.4474	-33.2286	-32.4724	-32.5661
	0.68007	-54.2196	-52.7821	-53.4695	-48.907	-48.532	-46.4694	-44.2195	-42.2194	-40.4069	-39.8443	-39.0944	-37.4694	-36.9474	-36.3037	-34.7037	-33.8099	-34.1161	-33.9162	-33.5974	-33.9099	-33.4724	-32.3036	-30.5473	-29.9473	-29.9598	-31.5661	-30.8036
	0.67607	-53.7196	-52.3446	-51.6571	-47.4694	-46.782	-44.657	-41.9693	-40.782	-39.3037	-37.6662	-37.6724	-37.3412	-35.2037	-34.9037	-34.1849	-33.9911	-33.8849	-30.5348	-31.4786	-31.2036	-29.9598	-31.2161	-30.3473	-29.8348	-29.6223	-28.7848	-29.1786
	0.67207	-49.5945	-48.6571	-48.8445	-44.4069	-43.5944	-42.4068	-40.1225	-38.11	-36.7849	-36.0037	-35.6412	-33.4286	-33.7974	-32.7036	-31.4286	-30.6536	-31.1349	-30.7848	-30.4036	-30.7473	-30.3786	-29.2161	-27.6785	-26.8098	-27.141	-28.5036	-27.8723
	0.66807	-49.782	-48.282	-47.4069	-43.4694	-42.907	-40.6975	-37.9475	-37.0224	-36.0412	-34.6037	-34.8037	-34.1287	-32.2786	-31.9161	-31.5599	-31.2286	-31.1661	-27.9098	-28.8348	-28.5911	-27.1973	-28.7473	-27.616	-27.2535	-27.216	-26.191	-26.641
	0.66407	-46.032	-45.032	-44.5945	-40.8663	-40.782	-39.4475	-36.9224	-35.1599	-34.0474	-33.4661	-32.9599	-30.9036	-31.3349	-30.5348	-28.9973	-28.3036	-28.5348	-28.3723	-28.2661	-28.4661	-28.1036	-26.991	-25.2973	-24.6848	-25.0348	-26.2973	-25.4973
	0.66007	-46.6571	-44.9069	-44.0319	-40.36	-39.4912	-37.7412	-35.3724	-34.7037	-33.5724	-32.2349	-32.4786	-32.0536	-30.2348	-29.7223	-29.2348	-29.1286	-28.9473	-25.841	-26.841	-26.5098	-25.0848	-26.6723	-25.7223	-25.3098	-25.316	-24.3722	-24.8285
	0.65607	-42.7818	-41.5945	-41.16	-38.2787	-37.0474	-36.9037	-34.7974	-32.9911	-31.7599	-31.3661	-30.8473	-28.9036	-29.2536	-28.3723	-26.9785	-26.366	-26.741	-26.6035	-26.3223	-26.566	-26.4035	-25.1848	-23.8285	-22.991	-23.2347	-24.7348	-24.0472
	0.65207	-43.9069	-42.0725	-40.285	-37.8287	-36.7849	-35.4662	-33.4786	-32.6099	-31.6349	-30.1723	-30.4223	-30.2098	-28.2911	-28.1598	-27.6286	-27.4161	-27.5598	-24.1285	-25.1723	-24.916	-23.7785	-25.3223	-24.266	-24.0097	-23.8285	-22.816	-23.4785
	0.64807	-40.2225	-39.0725	-38.2662	-35.9349	-34.8724	-34.6974	-32.6224	-30.8661	-30.0036	-29.5098	-29.1598	-27.2598	-27.6036	-26.7598	-25.591	-24.9598	-25.2348	-24.991	-24.8973	-25.4035	-24.9473	-23.9347	-22.3472	-21.666	-22.141	-23.4972	-22.7785
	0.64407	-41.335	-39.8162	-37.9412	-35.8412	-35.0037	-33.4036	-31.4849	-30.9036	-30.0973	-28.6161	-28.8348	-28.7036	-26.8473	-26.7035	-26.2285	-26.1285	-26.316	-22.8847	-24.0222	-23.6847	-22.441	-24.041	-23.016	-22.8722	-22.6785	-21.7222	-22.1035
	0.64007	-37.8912	-37.0099	-35.9537	-34.0912	-33.1724	-32.8411	-30.9348	-29.2911	-28.4098	-27.9098	-27.7348	-25.866	-26.2285	-25.7535	-24.2972	-23.6097	-24.1972	-23.716	-23.741	-24.2597	-23.816	-22.641	-21.191	-20.7847	-21.1597	-22.6972	-21.766
	0.63607	-39.4787	-37.5975	-35.8162	-33.9162	-33.2724	-31.8349	-30.0286	-29.4348	-28.7723	-27.3035	-27.7098	-27.3285	-25.441	-25.3785	-25.116	-24.8785	-25.116	-21.641	-22.6972	-22.6972	-21.491	-22.9035	-22.116	-21.766	-21.7472	-20.8034	-21.3847
	0.63207	-36.0224	-35.2099	-34.3662	-32.4286	-31.5911	-31.2161	-29.5536	-28.1036	-27.091	-26.616	-26.2223	-24.416	-24.9598	-24.3222	-23.266	-22.7097	-23.216	-22.8722	-22.916	-23.1785	-22.9847	-21.641	-20.2847	-19.5972	-19.8472	-21.5597	-20.9785
	0.62807	-37.8162	-36.0162	-34.0849	-32.6661	-31.7724	-30.2661	-28.6536	-28.2036	-27.5723	-26.1285	-26.4848	-26.2348	-24.416	-24.3535	-24.1223	-24.0597	-24.2285	-20.8409	-21.841	-21.6472	-20.5284	-21.9535	-21.2659	-21.0284	-20.9409	-19.9347	-20.5472
	0.62407	-34.5037	-33.7099	-32.7911	-30.9411	-30.1661	-29.7161	-28.2848	-26.8473	-26.0598	-25.7598	-25.3848	-23.4722	-23.8847	-23.3535	-22.1847	-21.6285	-22.0972	-22.091	-22.0347	-22.4972	-22.2597	-20.9659	-19.7597	-18.9222	-19.5409	-20.9409	-20.0722
	0.62007	-36.3474	-34.8349	-32.7286	-31.4599	-30.4473	-29.1161	-27.3598	-27.2598	-26.566	-24.791	-25.4535	-25.0723	-23.4722	-23.4035	-23.0785	-22.991	-23.316	-20.0784	-21.2409	-20.8972	-19.7159	-21.3535	-20.4597	-20.3097	-20.0847	-19.1347	-19.8284
	0.61607	-33.2536	-32.3911	-31.5411	-29.9286	-28.9161	-28.5661	-27.341	-25.9223	-25.1035	-24.591	-24.3098	-22.6785	-23.0722	-22.6847	-21.4097	-20.7284	-21.4472	-21.2597	-21.1222	-21.7472	-21.3097	-20.1847	-18.8409	-18.4534	-18.7534	-20.4347	-19.3222
	0.61207	-35.0787	-33.5911	-31.7411	-30.1786	-29.5098	-28.0661	-26.4848	-26.416	-25.541	-24.1785	-24.4035	-24.2597	-22.666	-22.7347	-22.541	-22.3847	-22.3597	-19.2909	-20.5034	-20.1159	-19.0972	-20.6972	-20.0222	-19.5097	-19.6722	-18.6034	-19.2159
	0.60807	-32.1661	-31.2724	-30.2286	-28.8286	-27.9348	-27.4535	-26.3473	-25.1848	-24.2785	-23.9035	-23.2972	-21.7285	-22.5722	-21.841	-20.7347	-20.1159	-20.6659	-20.8409	-20.5972	-20.9347	-20.9159	-19.6222	-18.1846	-17.6221	-18.0097	-19.8597	-19.0597
	0.60407	-34.0161	-32.6599	-30.3473	-29.2348	-28.4036	-27.1535	-25.6098	-25.441	-24.7348	-23.491	-23.8097	-23.6035	-21.9097	-21.8785	-21.7722	-21.7035	-21.9347	-18.7472	-19.8409	-19.6972	-18.5472	-20.2034	-19.3909	-19.1347	-18.9534	-18.1972	-18.7597
	0.60007	-30.8599	-30.5348	-29.3661	-28.0536	-27.1973	-26.7848	-25.4348	-24.3973	-23.5347	-23.191	-22.7472	-20.9284	-21.5097	-21.216	-19.9847	-19.6159	-20.1284	-20.0159	-20.0722	-20.5284	-20.3909	-19.1472	-17.7596	-17.0534	-17.5034	-19.3284	-18.6222
	0.59607	-33.0474	-31.8599	-29.6036	-28.3973	-27.8286	-26.2723	-24.8348	-24.6535	-24.041	-22.7597	-23.0285	-23.1097	-21.3035	-21.2097	-21.2347	-21.1159	-21.616	-17.9972	-19.2284	-19.1097	-18.1159	-19.6847	-18.9347	-18.6159	-18.7722	-17.7409	-18.1409
	0.59207	-30.0036	-29.7348	-28.4911	-27.141	-26.3535	-26.041	-24.8785	-23.741	-22.966	-22.6285	-22.041	-20.3472	-21.1597	-20.6722	-19.5659	-19.1472	-19.6659	-19.4909	-19.5347	-20.1722	-19.9472	-18.7097	-17.4284	-16.4909	-17.2034	-19.0222	-18.1784
	0.58807	-32.4161	-31.1286	-29.0411	-27.8473	-27.141	-25.4973	-24.216	-24.1035	-23.5285	-22.3347	-22.5597	-22.591	-20.8159	-20.9597	-20.6659	-20.8034	-21.041	-17.6597	-19.0097	-18.7909	-17.4596	-19.2284	-18.4659	-18.2159	-18.2784	-17.3471	-18.0409
	0.58407	-29.6473	-29.1098	-27.9411	-26.5473	-25.9098	-25.416	-24.3847	-23.241	-22.5472	-22.1097	-21.691	-19.8472	-20.5472	-20.2284	-19.2659	-18.6847	-19.2034	-19.2097	-19.2409	-19.7597	-19.5972	-18.4284	-16.9909	-16.5659	-16.9784	-18.8409	-17.9847
	0.58007	-31.9786	-30.5473	-28.1098	-27.3348	-26.4598	-25.141	-23.841	-23.4972	-23.1535	-21.7347	-22.1535	-22.2035	-20.5284	-20.5972	-20.5222	-20.5472	-20.5597	-17.3221	-18.9159	-18.3909	-17.3096	-19.1097	-18.3159	-17.9909	-18.0346	-16.8221	-17.8596
	0.57607	-28.9536	-28.7411	-27.4598	-26.1785	-25.2473	-24.966	-23.8597	-22.7035	-22.0285	-21.7035	-21.2722	-19.6909	-20.4222	-19.8972	-18.8784	-18.2597	-18.9597	-19.0784	-18.9159	-19.6972	-19.5534	-18.0909	-17.0721	-16.3159	-16.6721	-18.4659	-17.6471
	0.57207	-31.6161	-30.2661	-27.9598	-26.866	-26.266	-24.5597	-23.366	-23.1472	-22.6535	-21.4222	-21.9535	-21.6347	-20.1472	-20.3034	-20.0972	-20.0472	-20.5784	-17.1346	-18.4472	-18.2972	-17.0909	-18.7472	-18.1472	-17.7534	-17.7846	-16.8409	-17.3534
	0.56807	-28.7598	-28.5661	-27.0223	-25.6848	-24.9473	-24.8473	-23.666	-22.3035	-21.9597	-21.5035	-21.066	-19.2534	-20.0097	-19.5659	-18.3909	-18.0972	-18.8597	-18.6284	-18.8472	-19.4409	-19.3472	-17.7784	-16.5471	-16.1784	-16.5096	-18.4597	-17.4409
	0.56407	-31.3224	-30.2161	-27.7035	-26.3098	-25.7598	-24.2535	-22.9222	-22.991	-22.441	-21.1285	-21.8347	-21.6097	-19.9972	-19.9722	-19.9909	-19.6784	-20.1472	-17.0284	-18.1972	-18.1034	-16.8159	-18.6784	-17.7971	-17.5721	-17.9909	-16.6346	-17.1971
	0.56007	-28.7973	-28.3786	-26.666	-25.6973	-24.8098	-24.416	-23.316	-22.2222	-21.466	-21.2097	-20.8347	-19.2409	-19.8034	-19.5784	-18.5034	-17.8159	-18.6597	-18.4097	-18.5722	-19.1909	-18.9347	-17.6971	-16.5409	-15.8659	-16.3846	-18.2097	-17.2909
	0.55607	-31.4849	-30.1411	-27.7098	-26.341	-25.9035	-24.1535	-22.8347	-22.8097	-22.3785	-20.9409	-21.5472	-21.641	-19.7472	-20.0222	-19.9222	-19.6972	-20.1534	-16.8409	-18.1159	-17.8596	-16.7471	-18.6284	-17.7971	-17.5972	-17.7096	-16.7534	-17.3659
	0.55207	-29.1661	-28.6036	-26.7035	-25.3723	-24.7785	-24.3222	-23.1722	-22.016	-21.4535	-21.2097	-20.6534	-19.2159	-19.7972	-19.5347	-18.2659	-17.7222	-18.4659	-18.4472	-18.7034	-19.1722	-19.0347	-17.6221	-16.5659	-15.9471	-16.4034	-18.3097	-17.4784
	0.54807	-32.0036	-30.3973	-27.5411	-26.366	-25.716	-24.1722	-22.7722	-22.691	-22.3535	-20.8722	-21.5597	-21.591	-19.6597	-19.9597	-19.8284	-19.8284	-19.9347	-16.6971	-18.1347	-17.9721	-16.9346	-18.4722	-17.7971	-17.7596	-17.6471	-16.6284	-17.2471
	0.54407	-29.5911	-28.8973	-26.8285	-25.666	-24.716	-24.3785	-23.1222	-22.0035	-21.4097	-21.3347	-20.6972	-19.1597	-20.0097	-19.3722	-18.2347	-17.9847	-18.6159	-18.4159	-18.5909	-19.1847	-19.0409	-17.6909	-16.6971	-16.1346	-16.3659	-18.3034	-17.3534
	0.54007	-32.4661	-30.9973	-27.8911	-26.591	-25.9098	-23.991	-22.8597	-22.8972	-22.3972	-20.8784	-21.5785	-21.5097	-19.8972	-20.0972	-20.0159	-19.9847	-20.2347	-17.0471	-18.2784	-18.0409	-16.7721	-18.5972	-17.7409	-17.8659	-17.8784	-16.7846	-17.4034
	0.53607	-30.3911	-29.5098	-27.0973	-25.8098	-25.1598	-24.5473	-23.3535	-22.1847	-21.4347	-21.3347	-20.9284	-19.3409	-19.8909	-19.5722	-18.4784	-17.8846	-18.5597	-18.7722	-18.8347	-19.1972	-19.3159	-17.8097	-16.7909	-16.1221	-16.7471	-18.2659	-17.5284
	0.53207	-33.3974	-31.6224	-28.3286	-27.116	-26.1598	-24.341	-23.166	-23.0035	-22.5847	-21.2222	-21.7535	-21.8222	-20.0644	-20.3097	-19.9472	-20.2159	-20.3972	-16.9409	-18.1972	-18.1722	-17.1034	-18.7159	-18.0847	-17.7409	-17.8909	-16.8659	-17.6487
	0.52807	-31.3911	-30.4223	-27.7598	-26.3473	-25.5098	-24.7973	-23.341	-22.4472	-21.841	-21.4847	-21.1972	-19.4784	-20.1847	-19.8597	-18.7159	-18.1097	-18.8097	-18.9409	-18.7909	-19.6722	-19.5659	-17.9597	-16.8784	-16.2221	-16.8221	-18.6222	-17.8159
	0.52407	-34.5287	-32.4974	-28.8911	-27.5785	-26.4723	-24.6723	-23.341	-23.1597	-22.8035	-21.4847	-22.2222	-22.0535	-20.2847	-20.5659	-20.4909	-20.4722	-20.8659	-17.3846	-18.6972	-18.3222	-17.4034	-19.0972	-18.3347	-18.2159	-18.3659	-17.0784	-17.8471
	0.52007	-32.6099	-31.4724	-28.6286	-27.1035	-25.8223	-25.366	-23.8097	-22.8347	-21.9785	-21.8347	-21.4097	-19.9472	-20.5222	-20.2347	-19.1659	-18.3784	-19.4284	-19.3847	-19.2159	-19.8972	-19.8097	-18.5347	-17.1034	-16.8346	-17.0659	-19.0409	-17.9721
	0.51607	-35.8474	-33.8411	-29.6723	-28.1973	-27.3098	-25.3223	-23.6535	-23.6972	-23.1722	-21.8347	-22.416	-22.5972	-20.891	-20.8972	-20.7222	-20.7347	-21.2285	-17.7409	-19.2847	-18.7847	-17.5659	-19.3347	-18.8284	-18.5159	-18.6347	-17.3409	-18.2597
	0.51207	-34.0411	-32.5911	-29.8286	-28.0098	-26.6723	-26.0723	-24.5723	-23.1285	-22.8785	-22.4722	-22.0972	-20.4659	-21.1035	-20.6409	-19.5472	-19.0784	-19.8284	-19.5909	-19.8534	-20.4222	-20.3534	-18.8722	-17.5534	-16.9721	-17.6034	-19.2972	-18.4472
	0.50807	-37.6975	-35.0974	-30.9474	-29.4036	-27.9911	-26.1973	-24.3285	-24.3722	-24.0535	-22.6222	-23.141	-23.0222	-21.5035	-21.6285	-21.3347	-21.3535	-21.516	-18.3409	-19.7159	-19.1784	-18.1909	-19.8347	-19.2909	-19.0034	-19.0784	-17.8347	-18.7722
	0.50407	-35.4974	-34.1849	-30.7848	-29.0661	-27.7161	-26.6348	-25.2285	-24.0285	-23.416	-23.2597	-22.666	-21.1285	-21.7972	-21.5222	-20.2347	-19.8222	-20.3722	-20.3722	-20.4097	-21.0847	-20.9847	-19.4597	-18.2909	-17.6597	-18.1784	-20.1472	-19.0597
	0.50007	-39.2475	-36.6037	-32.2599	-30.6473	-29.0411	-27.016	-25.1598	-25.1848	-24.7598	-23.3785	-23.9472	-24.0285	-22.4597	-22.5347	-22.2347	-22.2347	-22.3097	-18.9534	-20.2097	-19.9847	-18.9284	-20.7972	-19.8472	-19.7847	-19.8659	-18.6097	-19.3284
	0.49607	-37.7475	-35.6849	-32.3099	-30.3786	-28.8036	-27.8598	-26.266	-25.0598	-24.2535	-24.0035	-23.5972	-21.9097	-22.5472	-22.3847	-20.9347	-20.4472	-21.2347	-20.9972	-21.2222	-21.7097	-21.6097	-19.8409	-19.0347	-18.1347	-18.8347	-20.8284	-19.6722
	0.49207	-41.56	-38.2662	-33.9224	-31.9474	-30.3598	-28.1161	-26.3223	-26.1598	-25.791	-24.316	-24.8973	-24.8035	-23.0972	-23.2535	-23.1097	-22.9285	-23.1972	-19.7222	-20.9659	-20.7534	-19.7659	-21.4972	-20.7597	-20.6847	-20.6097	-19.2159	-19.8909
	0.48807	-39.7912	-37.4225	-34.0974	-31.8536	-30.1848	-29.0723	-27.4473	-26.0535	-25.4285	-24.9348	-24.5223	-22.9785	-23.5535	-23.0097	-21.8097	-21.4722	-22.266	-21.9597	-21.9347	-22.7347	-22.4722	-20.9847	-19.6909	-19.0597	-19.6847	-21.5722	-20.4097
	0.48407	-43.46	-39.985	-35.7724	-33.3786	-31.5974	-29.2098	-27.341	-27.2598	-26.7785	-25.2535	-25.741	-25.7785	-24.216	-24.2035	-24.0472	-23.8285	-24.1535	-20.8159	-22.0785	-21.5285	-20.6159	-22.241	-21.466	-21.4035	-21.191	-20.1347	-20.9097
	0.48007	-41.9788	-38.8787	-35.8349	-33.4974	-31.6474	-30.2661	-28.6473	-27.241	-26.3973	-26.116	-25.6473	-23.9472	-24.5597	-24.1848	-22.791	-22.466	-23.016	-23.0097	-23.2097	-23.6847	-23.5472	-21.7722	-20.9097	-20.1472	-20.5159	-22.4035	-21.566
	0.47607	-45.7226	-41.4475	-37.4349	-35.3287	-33.2724	-30.5723	-28.6536	-28.4661	-28.0286	-26.466	-27.0098	-26.9973	-25.2598	-25.466	-25.0348	-24.891	-25.141	-21.7347	-23.0847	-22.691	-21.5035	-23.341	-22.641	-22.2285	-22.416	-20.7847	-21.691
	0.47207	-44.1538	-40.5225	-37.8412	-35.0787	-33.0349	-31.7474	-29.8411	-28.4098	-27.4973	-27.191	-26.5035	-25.166	-25.5785	-25.0348	-24.066	-23.4847	-24.1785	-24.0222	-23.991	-24.5347	-24.3785	-22.691	-21.716	-20.9847	-21.5222	-23.2222	-22.2597
	0.46807	-48.1289	-43.085	-39.5475	-36.8349	-34.7412	-31.9536	-29.7723	-29.4473	-29.1473	-27.4973	-28.1848	-27.791	-26.191	-26.291	-26.1723	-26.0848	-26.0723	-22.8097	-24.2597	-23.7097	-22.3285	-24.2097	-23.466	-23.2347	-23.1472	-21.8035	-22.441
	0.46407	-46.8476	-42.485	-39.785	-36.7037	-34.5162	-33.0411	-30.8536	-29.6098	-28.8348	-28.3161	-27.9473	-26.1973	-26.7535	-26.2473	-24.8973	-24.5597	-25.3473	-24.8535	-25.0035	-25.7285	-25.316	-23.5285	-22.5972	-21.7597	-22.316	-24.4722	-23.3035
	0.46007	-50.5226	-44.9663	-41.36	-38.3162	-36.1099	-33.0224	-30.9598	-30.6786	-30.1473	-28.5036	-29.2786	-28.9161	-27.0848	-27.391	-27.1285	-26.8035	-27.166	-23.6472	-25.0598	-24.5723	-23.2472	-25.1535	-24.3722	-24.2035	-23.941	-22.4347	-23.391
	0.45607	-49.2164	-44.2038	-41.4538	-38.1475	-36.0599	-33.9474	-31.9849	-30.6411	-29.6661	-29.5411	-28.9223	-27.1285	-27.5973	-27.0285	-26.0098	-25.3473	-26.116	-25.9785	-25.9098	-26.3535	-26.2348	-24.391	-23.1722	-22.616	-23.266	-25.141	-23.8222
	0.45207	-52.9664	-46.9413	-43.0975	-39.66	-37.5037	-34.0099	-31.8849	-31.5536	-31.0161	-29.4411	-30.2223	-29.9911	-28.2286	-28.1973	-28.1723	-27.8411	-27.766	-24.5723	-25.6973	-25.3598	-24.1347	-25.8035	-25.0598	-24.7598	-24.866	-23.2722	-23.8972
	0.44807	-51.5914	-46.1538	-43.285	-39.635	-37.2162	-35.1287	-32.9161	-31.3599	-30.5973	-29.9286	-29.4661	-28.0161	-28.3848	-27.9973	-26.741	-26.0723	-26.841	-26.741	-26.566	-27.1723	-26.9223	-25.0535	-23.9097	-23.2097	-23.6535	-25.5285	-24.5473
	0.44407	-55.529	-48.6851	-44.9163	-40.8538	-38.5912	-34.9787	-32.7411	-32.4724	-31.7849	-30.0598	-30.7661	-30.5286	-28.6848	-28.6223	-28.5411	-28.6536	-28.4973	-25.0035	-26.2348	-25.8473	-24.6222	-26.3223	-25.841	-25.316	-25.241	-23.6847	-24.5973
	0.44007	-53.729	-48.0476	-44.6663	-40.7225	-38.1412	-35.8412	-33.6411	-31.8661	-31.0536	-30.6661	-30.0411	-28.4411	-28.9536	-28.3973	-27.166	-26.5473	-27.441	-27.016	-27.0223	-27.8286	-27.466	-25.5223	-24.4035	-23.8847	-24.2972	-26.0098	-24.9348
	0.43607	-56.9165	-50.4226	-46.0351	-42.1663	-39.5162	-35.5849	-33.1536	-32.7286	-32.0224	-30.4536	-31.2161	-30.8536	-29.1223	-29.1286	-28.9661	-28.8098	-28.7911	-25.4473	-26.716	-26.266	-25.216	-26.816	-26.0285	-25.766	-25.591	-24.0285	-24.8848
	0.43207	-54.5665	-49.1976	-45.8851	-41.7288	-38.885	-36.5724	-33.6661	-32.2099	-31.1661	-30.8849	-30.1661	-28.6348	-29.0473	-28.6098	-27.591	-26.6473	-27.7723	-27.366	-27.2348	-27.7285	-27.5535	-25.8035	-24.8035	-23.8535	-24.6598	-26.3285	-25.0301
	0.42807	-57.0915	-51.0102	-47.2351	-42.9725	-40.0412	-35.9912	-33.4161	-32.9661	-32.3849	-30.6848	-31.3036	-30.8786	-29.0958	-29.3786	-29.0223	-28.7223	-28.9911	-25.541	-26.9035	-26.4973	-25.066	-26.8848	-26.091	-25.7723	-25.9535	-24.1035	-25.0723
	0.42407	-53.9914	-49.3914	-46.6726	-42.5413	-39.4162	-36.6662	-33.8911	-32.2911	-31.1786	-30.9224	-30.2598	-28.6598	-29.1098	-28.8536	-27.4285	-26.7785	-27.5285	-27.3348	-27.316	-27.8973	-27.5473	-25.7973	-24.7223	-23.8972	-24.5597	-26.6098	-25.2285
	0.42007	-55.6852	-50.8289	-47.5789	-43.6038	-40.4975	-36.4224	-33.0974	-32.9849	-32.2474	-30.5786	-31.2911	-30.9474	-29.1036	-29.1723	-28.9223	-28.7848	-29.0098	-25.4223	-26.8973	-26.3223	-25.191	-26.7285	-25.991	-25.7285	-25.7535	-23.991	-25.041
	0.41607	-52.4352	-49.4351	-47.3788	-43.11	-39.6725	-36.7162	-33.7849	-32.0786	-31.1599	-30.5036	-30.0661	-28.5473	-29.1473	-28.6161	-27.2098	-26.716	-27.3348	-27.1973	-27.1848	-27.7786	-27.3973	-25.566	-24.591	-24.0035	-24.4223	-26.3848	-25.2535
	0.41207	-54.8165	-50.7039	-47.8601	-44.0225	-40.785	-36.0224	-33.0536	-32.4786	-31.8099	-30.2598	-30.8849	-30.4161	-28.8348	-28.9848	-28.5348	-28.5348	-28.6598	-25.1723	-26.641	-26.1223	-25.0723	-26.7348	-25.941	-25.6285	-25.5535	-23.8222	-24.9098
	0.40807	-51.7289	-48.8976	-47.2976	-43.235	-39.7037	-36.1974	-33.4349	-31.7849	-30.7724	-30.3973	-29.6348	-28.2411	-28.3661	-28.0723	-26.9285	-26.3223	-27.166	-26.866	-26.891	-27.341	-27.2285	-25.3035	-24.366	-23.6972	-24.3973	-26.116	-25.0348
	0.40407	-53.679	-50.0851	-47.6226	-44.1163	-40.6975	-35.4412	-32.5474	-32.3411	-31.5474	-29.9036	-30.4723	-30.1286	-28.3473	-28.4536	-28.3286	-28.2411	-28.2786	-25.0473	-26.2223	-25.8535	-24.4473	-26.2098	-25.6285	-25.2348	-25.3785	-23.5972	-24.491
	0.40007	-50.2289	-47.7601	-46.8226	-42.9038	-39.5537	-35.4787	-33.1224	-31.1849	-30.3911	-29.8161	-29.0098	-27.7348	-28.0473	-27.791	-26.4098	-25.9848	-26.9285	-26.491	-26.4535	-27.141	-26.9348	-24.9785	-24.0285	-23.3285	-23.8472	-25.7348	-24.5785
	0.39607	-50.8164	-47.7539	-46.3851	-43.41	-40.3725	-34.4974	-32.1911	-31.6411	-31.2786	-29.5348	-30.0661	-29.6286	-28.1473	-28.1161	-27.9911	-27.6348	-27.9786	-24.641	-25.8723	-25.4223	-24.216	-25.9973	-25.1473	-24.966	-24.8285	-22.9347	-24.2847
	0.39207	-47.1413	-44.6101	-44.7976	-41.96	-38.96	-34.4224	-32.5661	-30.8723	-29.6098	-29.3786	-28.7598	-27.3348	-27.8598	-27.2473	-26.1785	-25.6285	-26.2848	-26.041	-25.9973	-26.6848	-26.466	-24.816	-23.7597	-23.0285	-23.7035	-25.4848	-24.1535
	0.38807	-48.1726	-45.0163	-43.9788	-41.3975	-39.3287	-33.7474	-31.5536	-30.9661	-30.6286	-28.8161	-29.5473	-29.1098	-27.5223	-27.6973	-27.4723	-27.1098	-27.5473	-24.3973	-25.691	-24.8098	-23.8035	-25.4223	-24.7785	-24.616	-24.341	-22.966	-23.8035
	0.38407	-44.7038	-42.9163	-41.5913	-39.2225	-37.6225	-33.7411	-31.9724	-30.3098	-29.3036	-28.6411	-28.0786	-26.8473	-27.1848	-26.8785	-25.6285	-25.2848	-26.0223	-25.6535	-25.6223	-26.316	-26.1348	-24.266	-23.491	-22.691	-23.2097	-25.1035	-23.9722
	0.38007	-46.1038	-44.0038	-41.4225	-39.1475	-37.3662	-33.1036	-31.2911	-30.6973	-30.1473	-28.3411	-28.9286	-28.5098	-27.116	-27.0598	-27.0348	-26.8098	-27.2785	-23.916	-25.1348	-24.541	-23.5535	-25.2598	-24.3472	-24.3285	-24.116	-22.591	-23.591
	0.37607	-42.9913	-42.1663	-40.0662	-37.2724	-35.3099	-32.9099	-31.6786	-29.9536	-28.8223	-28.4411	-27.6036	-26.2785	-26.8035	-26.3473	-25.0848	-24.8285	-25.466	-25.316	-25.2035	-26.0598	-25.6848	-23.7285	-23.1597	-22.266	-23.091	-24.9473	-23.6222
	0.37207	-44.7851	-43.0163	-40.3537	-37.7912	-35.4224	-32.6161	-30.9161	-30.2348	-29.6973	-27.9223	-28.6348	-28.1786	-26.5535	-26.7348	-26.6973	-26.4223	-26.8473	-23.566	-24.8785	-23.9847	-23.1035	-24.791	-24.2972	-23.9785	-24.0597	-22.3035	-23.2535
	0.36807	-41.6225	-41.1475	-39.4537	-36.3974	-34.0474	-32.7599	-30.9723	-29.2161	-28.3036	-27.8661	-27.3285	-25.9348	-26.5535	-25.9223	-24.9285	-24.4035	-25.2973	-25.0473	-24.9035	-25.5535	-25.7223	-23.5347	-22.8285	-22.0347	-22.8222	-24.4722	-23.4597
	0.36407	-43.4038	-41.8538	-39.8287	-37.0599	-34.7349	-32.0036	-30.3411	-29.8036	-29.2098	-27.5973	-28.1973	-27.9223	-26.241	-26.441	-26.3785	-26.241	-26.466	-23.216	-24.5973	-24.0035	-22.816	-24.616	-23.991	-23.5847	-23.5847	-21.916	-23.0722
	0.36007	-40.2287	-39.96	-38.7475	-35.8537	-33.5911	-32.2599	-30.3848	-29.1786	-28.0536	-27.5036	-26.8035	-25.8348	-26.1848	-25.6973	-24.6785	-23.966	-24.7973	-24.7348	-24.7348	-25.4348	-25.466	-23.4972	-22.4972	-21.7535	-22.5347	-24.566	-23.1597
	0.35607	-41.8788	-41.1225	-38.9475	-36.3724	-34.1661	-31.5536	-29.9723	-29.4348	-28.7973	-27.166	-27.8848	-27.441	-25.8035	-26.1535	-25.9723	-26.016	-26.216	-22.9535	-24.2473	-23.6972	-22.716	-24.316	-23.4972	-23.3847	-23.291	-21.4847	-22.7785
	0.35207	-38.985	-39.2475	-37.9412	-35.0912	-32.8911	-31.9349	-30.2161	-28.7223	-27.5473	-27.1285	-26.466	-25.291	-25.8285	-25.691	-24.4223	-23.7035	-24.6535	-24.4785	-24.4035	-25.1598	-25.0848	-23.1097	-22.4222	-21.741	-22.2597	-24.2597	-22.9785
	0.34807	-40.6225	-39.9975	-38.2037	-35.7474	-33.7724	-31.1974	-29.5786	-29.2536	-28.4848	-26.8785	-27.6098	-27.1598	-25.7473	-25.816	-25.7535	-25.766	-25.9848	-22.8847	-23.991	-23.6035	-22.4097	-23.9347	-23.5222	-23.216	-23.3535	-21.4159	-22.666
	0.34407	-38.0912	-38.06	-37.2474	-34.5599	-32.6286	-31.3724	-29.8661	-28.4598	-27.2848	-26.7473	-26.266	-25.116	-25.566	-25.1973	-24.1223	-23.6285	-24.5347	-24.2785	-24.1972	-24.9848	-24.941	-22.7972	-22.0722	-21.4597	-22.2535	-24.1035	-22.7472
	0.34007	-39.7975	-39.035	-37.5474	-35.1224	-33.4349	-30.9536	-29.1786	-28.8161	-28.1723	-26.6348	-27.4973	-27.1348	-25.391	-25.9473	-25.6848	-25.466	-25.966	-22.6972	-23.891	-23.341	-22.4222	-24.0535	-23.416	-23.216	-23.2035	-21.541	-22.591
	0.33607	-36.8474	-37.4412	-36.4974	-34.0224	-32.0286	-31.2474	-29.8098	-27.9723	-26.9723	-26.6113	-25.991	-25.1473	-25.3785	-25.0285	-24.0347	-23.5222	-24.3035	-24.1785	-24.141	-24.9098	-24.7785	-22.841	-22.0222	-21.516	-22.3347	-23.866	-22.7785
	0.33207	-38.5475	-38.2225	-36.8537	-34.5412	-33.0599	-30.5411	-29.1411	-28.4411	-28.0473	-26.5285	-27.366	-26.8348	-25.4973	-25.516	-25.391	-25.4035	-25.841	-22.5285	-23.7472	-23.441	-22.166	-23.9472	-23.3847	-23.0972	-23.1035	-21.2472	-22.6972
	0.32807	-35.8849	-36.8099	-35.6599	-33.5349	-31.7349	-30.8223	-29.5161	-27.8223	-27.0723	-26.5348	-26.1535	-24.791	-25.4223	-25.016	-24.0097	-23.4535	-24.2847	-24.1785	-24.1848	-24.991	-24.766	-22.6597	-22.2285	-21.3847	-22.3222	-23.9785	-22.641
	0.32407	-37.9225	-37.6912	-36.3412	-34.3536	-32.8161	-30.3473	-28.8536	-28.3786	-28.0661	-26.4348	-27.2473	-26.666	-25.2473	-25.5473	-25.4473	-25.316	-25.7098	-22.5535	-23.8472	-23.0972	-22.191	-23.8035	-23.2097	-23.016	-22.941	-21.3535	-22.6222
	0.32007	-35.3537	-35.9412	-35.3099	-33.0661	-31.4974	-30.5223	-29.2848	-27.5661	-26.7848	-26.441	-25.8285	-24.791	-25.1973	-24.9035	-23.7597	-23.516	-24.3598	-24.0972	-24.0597	-24.9223	-24.6285	-22.566	-21.8972	-21.3097	-22.091	-23.891	-22.6972
	0.31607	-37.1537	-37.0037	-35.8724	-33.8661	-32.3849	-30.3661	-28.5286	-28.3911	-27.6536	-26.266	-27.091	-26.5535	-25.1785	-25.4848	-25.416	-25.416	-25.716	-22.6035	-23.9035	-23.4472	-22.2722	-23.7597	-23.241	-23.1035	-23.2285	-21.1097	-22.7347
	0.31207	-34.7474	-35.4537	-34.7849	-32.7161	-31.2161	-30.3286	-29.2223	-27.616	-26.7973	-26.491	-25.8098	-24.7598	-25.4285	-25.0598	-23.9347	-23.566	-24.391	-24.216	-24.3035	-24.8035	-24.6848	-22.7972	-22.216	-21.2034	-22.2785	-24.1597	-22.791
	0.30807	-36.3599	-36.6162	-35.2724	-33.3411	-32.1161	-30.2411	-28.6036	-28.3786	-27.8161	-26.241	-27.166	-26.741	-25.2598	-25.5223	-25.4973	-25.3598	-25.8223	-22.4472	-23.7097	-23.4097	-22.1722	-23.941	-23.5222	-23.1285	-23.2285	-21.2722	-22.5472
	0.30407	-33.9661	-35.0474	-34.4724	-32.4786	-30.9786	-30.2036	-29.1036	-27.641	-26.7473	-26.441	-25.791	-24.8785	-25.4035	-25.1035	-23.9347	-23.4847	-24.341	-24.0285	-24.091	-24.8348	-24.6473	-22.7847	-22.116	-21.541	-22.1722	-24.1097	-22.7035
	0.30007	-35.9662	-36.0912	-35.0537	-33.1849	-31.9849	-30.0661	-28.5348	-28.4161	-27.9223	-26.3785	-27.216	-26.5535	-25.1973	-25.4973	-25.4098	-25.3598	-25.6035	-22.5847	-23.9847	-23.5472	-22.2347	-23.9597	-23.3972	-23.2722	-23.3347	-21.4222	-22.7847
	0.29607	-33.5286	-34.5349	-34.3037	-32.3286	-30.9224	-30.2348	-29.1536	-27.6911	-26.8285	-26.491	-26.0285	-24.9473	-25.3848	-24.9723	-24.141	-23.5535	-24.491	-24.0472	-24.2285	-24.9348	-24.616	-22.8285	-22.1535	-21.4097	-22.4785	-24.2097	-22.891
	0.29207	-35.5724	-35.8537	-34.6537	-33.1911	-32.0474	-29.7661	-28.6286	-28.2848	-27.8348	-26.4785	-27.266	-26.5723	-25.1723	-25.4535	-25.5848	-25.491	-25.9098	-22.6097	-23.9035	-23.466	-22.3472	-24.141	-23.4722	-23.2097	-23.4347	-21.4535	-22.716
	0.28807	-33.2911	-34.2162	-33.8849	-32.1411	-30.9723	-30.1973	-29.2536	-27.6036	-26.8348	-26.4254	-26.041	-25.1785	-25.3723	-25.0535	-23.9785	-23.666	-24.5597	-24.0785	-24.2597	-24.8723	-24.966	-22.841	-22.1535	-21.6097	-22.291	-24.1722	-22.9785
	0.28407	-35.1787	-35.2787	-34.4724	-32.9974	-31.8911	-29.7161	-28.7223	-28.3098	-27.9473	-26.3535	-27.3598	-26.991	-25.366	-25.7348	-25.6723	-25.5098	-25.991	-22.8597	-24.0097	-23.566	-22.466	-24.1347	-23.4535	-23.3597	-23.5785	-21.6597	-22.841
	0.28007	-32.9411	-33.9786	-33.8161	-32.0036	-30.8349	-30.1036	-29.2661	-27.8348	-26.9348	-26.3785	-26.116	-25.0535	-25.4973	-25.0848	-23.9785	-23.5222	-24.5785	-24.391	-24.2972	-24.9785	-24.916	-22.941	-22.3035	-21.816	-22.641	-24.341	-22.966
	0.27607	-34.9974	-35.1849	-34.4974	-32.9286	-31.9661	-29.9973	-28.4848	-28.2661	-28.0536	-26.4785	-27.4035	-27.0723	-25.4848	-25.7223	-25.616	-25.5223	-25.8535	-23.0097	-24.141	-23.7597	-22.391	-24.191	-23.7285	-23.3847	-23.616	-21.616	-22.9097
	0.27207	-32.8599	-33.8974	-33.4911	-32.0036	-30.6286	-30.2036	-29.2161	-27.766	-27.0598	-26.741	-26.191	-25.441	-25.6535	-25.2035	-24.1597	-23.9535	-24.666	-24.416	-24.3222	-25.2535	-25.066	-23.0035	-22.2285	-21.8472	-22.816	-24.3472	-23.2097
	0.26807	-34.6849	-35.2162	-34.3849	-32.9661	-32.0224	-29.9348	-28.7598	-28.5161	-28.2661	-26.6598	-27.5411	-26.891	-25.6223	-25.9598	-25.7348	-25.6285	-25.941	-22.941	-24.1972	-23.591	-22.516	-24.3222	-23.9035	-23.491	-23.4597	-21.8785	-23.0472
	0.26407	-32.6286	-33.7099	-33.7224	-32.1911	-30.8036	-30.3911	-29.4223	-27.8598	-27.241	-26.941	-26.4035	-25.4098	-25.9723	-25.4723	-24.1972	-24.041	-24.7848	-24.441	-24.4785	-25.3598	-25.1598	-22.9472	-22.616	-21.8347	-22.8097	-24.6973	-23.4597
	0.26007	-34.5474	-35.0849	-34.2536	-32.8661	-31.8661	-30.0536	-28.9223	-28.6536	-28.4723	-26.7348	-27.6536	-27.016	-25.7973	-25.9535	-25.9035	-26.0035	-26.2598	-23.0847	-24.366	-23.9785	-22.8597	-24.5035	-23.866	-23.6722	-23.7472	-21.8597	-23.2785
	0.25607	-32.3161	-33.8036	-33.5661	-32.2036	-31.1224	-30.4661	-29.5536	-28.0098	-27.266	-27.0223	-26.2848	-25.6848	-26.0535	-25.5535	-24.416	-24.0097	-24.916	-24.5597	-24.6473	-25.366	-25.4035	-23.3222	-22.7597	-22.141	-23.0972	-24.666	-23.6847
	0.25207	-34.4037	-34.8412	-34.2911	-33.1036	-32.3536	-30.1973	-29.1848	-28.8661	-28.5036	-27.0348	-27.8598	-27.2348	-26.1348	-26.2473	-26.0535	-26.0535	-26.2598	-23.3035	-24.4598	-23.8972	-22.8285	-24.5285	-24.0472	-23.9785	-24.0535	-22.041	-23.1472
	0.24807	-32.3161	-33.6661	-33.5786	-32.2849	-31.2849	-30.5536	-29.6536	-28.3223	-27.5098	-27.316	-26.566	-26.0348	-26.2535	-25.6973	-24.616	-24.3973	-25.2348	-24.8223	-24.966	-25.791	-25.6535	-23.491	-22.7722	-22.216	-23.1972	-24.9848	-23.7222
	0.24407	-34.2787	-34.8599	-34.4849	-33.3099	-32.4849	-30.5536	-29.1473	-29.1473	-28.7411	-27.3098	-28.2598	-27.6348	-26.2598	-26.4785	-26.3535	-26.3535	-26.4535	-23.416	-24.8848	-24.1535	-23.0472	-24.7348	-24.416	-24.3472	-24.3847	-22.5972	-23.7222
	0.24007	-32.4161	-33.6786	-33.6536	-32.4599	-31.4099	-30.7411	-29.9098	-28.4598	-27.5473	-27.5661	-27.0223	-26.0598	-26.4348	-25.9723	-24.916	-24.2723	-25.2535	-25.241	-25.2285	-26.0535	-25.841	-23.6097	-23.3097	-22.5785	-23.666	-25.2598	-23.916
	0.23607	-34.6787	-35.1412	-34.5162	-33.3161	-32.5911	-30.5411	-29.7598	-29.3598	-29.1348	-27.4473	-28.4161	-27.8723	-26.416	-26.8223	-26.7598	-26.6348	-26.8473	-23.9035	-25.1473	-24.5535	-23.416	-24.966	-24.791	-24.4285	-24.5223	-22.6847	-23.9722
	0.23207	-32.4536	-33.9349	-34.0849	-32.5849	-31.5786	-31.0724	-30.1161	-28.8723	-28.1036	-27.9098	-27.216	-26.5473	-26.6723	-26.3598	-25.266	-24.766	-25.866	-25.5723	-25.4535	-26.2098	-26.2473	-23.9472	-23.666	-22.8722	-23.8097	-25.4848	-24.4223
	0.22807	-34.5974	-35.2037	-34.6349	-33.8161	-32.9099	-30.9098	-29.8723	-29.6536	-29.4598	-27.8661	-28.8223	-28.3723	-26.9535	-27.0035	-27.0285	-26.9285	-27.2035	-24.266	-25.491	-24.9285	-23.8535	-25.616	-25.0223	-24.8723	-25.0598	-22.9972	-24.341
	0.22407	-32.6099	-34.0411	-34.2599	-32.9411	-31.7724	-31.5349	-30.4161	-29.3411	-28.5223	-28.1098	-27.6286	-27.0723	-27.1785	-26.6723	-25.566	-25.1098	-26.216	-25.7598	-25.966	-26.7348	-26.791	-24.3973	-23.8285	-23.3347	-24.3535	-25.891	-24.816
	0.22007	-34.7724	-35.4162	-35.0224	-34.0536	-33.4036	-31.2724	-30.2098	-30.0911	-29.7473	-28.1348	-29.1348	-28.6286	-27.2223	-27.5661	-27.5535	-27.3098	-27.7285	-24.6473	-25.8223	-25.241	-24.2723	-25.9973	-25.4035	-25.241	-25.4785	-23.491	-24.591
	0.21607	-32.6599	-34.3536	-34.5912	-33.0786	-32.3286	-32.0724	-30.9849	-29.6723	-28.8911	-28.6473	-27.9286	-27.2098	-27.6348	-27.3848	-25.9848	-25.6848	-26.691	-26.3223	-26.2348	-27.1473	-27.1473	-24.9848	-24.4535	-24.041	-24.7973	-26.4785	-25.316
	0.21207	-35.1287	-35.7162	-35.4349	-34.3099	-33.6974	-31.6536	-30.7536	-30.4723	-30.3098	-28.6598	-29.4161	-28.8536	-27.8723	-28.1411	-27.8535	-27.8411	-28.1036	-25.041	-26.4223	-25.6848	-24.6535	-26.4223	-25.966	-25.816	-25.6785	-23.9222	-25.166
	0.20807	-33.1286	-34.7349	-34.9537	-33.6974	-32.7224	-32.3411	-31.5036	-30.1348	-29.4161	-29.1286	-28.5098	-27.8786	-28.0723	-27.6598	-26.5285	-26.3223	-27.266	-26.841	-26.7473	-27.666	-27.7598	-25.416	-24.991	-24.4035	-25.3035	-26.916	-25.8223
	0.20407	-35.4287	-36.2537	-35.9099	-34.9099	-34.0786	-32.2849	-31.0536	-31.0536	-30.6786	-29.1098	-30.1036	-29.5536	-28.3036	-28.5473	-28.5286	-28.3911	-28.6973	-25.6348	-26.816	-26.266	-25.2223	-26.8598	-26.6785	-26.191	-26.2785	-24.5035	-25.5473
	0.20007	-33.5161	-34.9787	-35.3099	-34.1537	-33.3536	-32.8911	-31.9099	-30.6224	-30.0786	-29.7223	-28.8411	-28.6411	-28.7723	-28.2911	-27.2035	-26.841	-27.8786	-27.4348	-27.2348	-28.2973	-28.4223	-25.9535	-25.541	-24.9535	-25.8535	-27.4223	-26.216
	0.19606	-35.6849	-36.5349	-36.4474	-35.3162	-34.5974	-32.9099	-31.8599	-31.6161	-31.4224	-29.9098	-30.8786	-30.1598	-28.9411	-29.2598	-29.1161	-29.0098	-29.3411	-26.2535	-27.4848	-26.941	-25.9723	-27.5411	-27.0285	-26.9348	-26.9285	-25.2098	-26.2285
	0.19207	-33.9599	-35.5412	-35.9224	-34.5787	-33.8537	-33.3849	-32.6099	-31.3286	-30.7724	-30.3036	-29.7223	-29.0161	-29.3286	-29.1161	-27.8723	-27.4035	-28.2973	-28.1911	-28.1911	-28.8973	-28.7973	-26.4848	-26.0848	-25.4848	-26.3848	-28.3161	-26.866
	0.18807	-36.2474	-36.9787	-36.8474	-36.0599	-35.2349	-33.3786	-32.5724	-32.3536	-32.2161	-30.4348	-31.5224	-30.9973	-29.6161	-30.1286	-29.7723	-29.5598	-29.9098	-27.2223	-28.3286	-27.641	-26.3348	-28.3723	-27.7723	-27.6286	-27.8098	-25.6848	-27.116
	0.18407	-34.4474	-36.1037	-36.4662	-35.3537	-34.2787	-34.1474	-33.3536	-32.1099	-31.1974	-31.0911	-30.4223	-30.0661	-30.1536	-29.7098	-28.4411	-28.1661	-29.1661	-28.8911	-29.0161	-29.6723	-29.5286	-27.0848	-26.8348	-26.2848	-27.2973	-28.9598	-27.5348
	0.18007	-36.7474	-37.7475	-37.3912	-36.5724	-36.0662	-34.0662	-33.2161	-33.1286	-32.7411	-31.3724	-32.3411	-31.6911	-30.4223	-30.8723	-30.7286	-30.3848	-30.5223	-27.6848	-28.8411	-28.3848	-27.2848	-28.9473	-28.6661	-28.3911	-28.4223	-26.6223	-27.8348
	0.17607	-34.9974	-36.7974	-37.1349	-36.1162	-35.0787	-34.8912	-33.9786	-32.8911	-32.4286	-31.9349	-31.2036	-30.9036	-30.8161	-30.5973	-29.2536	-29.1036	-29.9973	-29.6598	-29.5286	-30.6848	-30.4848	-27.9723	-27.3723	-27.1973	-28.0973	-29.8973	-28.4036
	0.17207	-37.2412	-38.4662	-38.1662	-37.4912	-36.8912	-34.9037	-34.0724	-33.8849	-33.7411	-32.1536	-33.3349	-32.6911	-31.3099	-31.7099	-31.5974	-31.4286	-31.5599	-28.6911	-29.8723	-29.2536	-28.1973	-29.6098	-29.2911	-29.3348	-29.1036	-27.3035	-28.5348
	0.16806	-35.4599	-37.3912	-37.885	-36.8162	-36.2099	-35.8412	-34.9974	-33.8599	-33.0349	-32.8911	-32.0286	-31.8286	-31.6974	-31.4661	-30.2473	-29.8036	-30.9598	-30.4786	-30.6411	-31.2724	-31.4099	-28.8848	-28.6036	-27.9786	-28.9473	-30.4848	-29.3411
	0.16406	-37.9287	-39.1662	-39.0662	-38.06	-37.6975	-35.8662	-35.1349	-34.8849	-34.7787	-33.3099	-34.2474	-33.3974	-32.4474	-32.6661	-32.5599	-32.2161	-32.5224	-29.5036	-30.8286	-30.4536	-28.9786	-30.9849	-30.2411	-30.0223	-30.3098	-28.5098	-29.4536
	0.16007	-36.1599	-38.3537	-38.7537	-37.91	-36.9349	-36.8287	-35.9287	-34.7412	-34.1474	-33.9474	-33.1974	-32.9036	-32.7911	-32.4661	-31.3536	-30.9224	-32.0849	-31.4974	-31.7161	-32.2286	-32.3911	-29.8598	-29.5411	-29.0161	-29.9348	-31.5099	-30.2848
	0.15607	-38.4787	-39.9787	-39.96	-39.1412	-38.6662	-36.6912	-36.0099	-35.8724	-35.8162	-34.1599	-35.2662	-34.6474	-33.3349	-33.6349	-33.4849	-33.3786	-33.4849	-30.6286	-31.8099	-31.1974	-30.1473	-31.9661	-31.2724	-31.2724	-31.2349	-29.4973	-30.6098
	0.15207	-36.8474	-39.0975	-39.8037	-38.8287	-37.91	-38.0537	-37.0912	-35.7349	-35.3849	-34.9974	-34.4599	-33.9099	-33.9599	-33.5286	-32.5849	-32.0661	-32.9661	-32.7411	-32.7786	-33.4661	-33.5099	-30.7848	-30.4411	-29.9223	-30.9161	-32.5724	-31.4911
	0.14807	-39.3537	-40.8538	-40.835	-40.3537	-39.7225	-38.0037	-37.2599	-36.9787	-36.7662	-35.5474	-36.3849	-35.8724	-34.4662	-34.9224	-34.7287	-34.4287	-34.6599	-31.7974	-33.1161	-32.3536	-31.2224	-32.9474	-32.5724	-32.1849	-32.3849	-30.6224	-31.6911
	0.14407	-37.8475	-39.9412	-40.7788	-39.8912	-39.2537	-38.9475	-38.2537	-37.0537	-36.4412	-36.2224	-35.4787	-35.2537	-35.1787	-34.7537	-33.5286	-33.0661	-34.4224	-33.7661	-33.8161	-34.8412	-34.7912	-32.0911	-31.8599	-31.1661	-32.2849	-33.6161	-32.6474
	0.14007	-40.3725	-41.8788	-42.1288	-41.4538	-40.9788	-39.1787	-38.36	-38.3975	-38.1537	-36.6912	-37.6912	-37.0099	-36.0474	-36.0287	-35.9912	-35.8849	-35.8599	-32.9911	-34.2599	-33.6724	-32.6724	-34.1849	-33.8411	-33.6411	-33.6099	-31.6974	-32.6724
	0.13606	-38.9412	-41.0913	-41.7163	-40.935	-40.435	-40.3412	-39.4725	-38.3787	-37.7725	-37.5412	-36.8662	-36.4599	-36.6787	-36.2037	-34.9724	-34.5037	-35.6662	-35.1474	-35.3037	-36.1974	-35.9662	-33.5224	-32.9661	-32.5474	-33.5349	-35.0224	-33.9224
	0.13206	-41.3913	-43.0288	-43.0163	-42.7225	-42.2538	-40.3787	-39.8787	-39.76	-39.6787	-38.21	-39.2412	-38.5787	-37.1974	-37.4662	-37.3287	-37.1537	-37.2912	-34.5037	-35.6412	-34.9912	-34.1287	-35.4412	-34.9474	-34.9912	-35.1912	-33.3161	-34.1474
	0.12807	-39.76	-42.1913	-42.935	-42.4475	-41.86	-41.86	-41.0163	-39.7725	-39.1475	-39.0787	-38.1912	-38.085	-38.0537	-37.7037	-36.3537	-36.0224	-37.1475	-36.6912	-36.7037	-37.56	-37.3724	-35.0162	-34.5349	-33.9911	-34.9412	-36.3787	-35.4599
	0.12406	-42.385	-43.9538	-44.3038	-44.0288	-43.785	-41.8038	-41.2038	-41.085	-40.985	-39.56	-40.5537	-39.9225	-38.7475	-38.9475	-38.935	-38.4475	-38.8412	-35.9537	-37.2912	-36.4287	-35.4412	-36.9162	-36.6474	-36.3974	-36.4287	-34.7599	-36.1037
	0.12006	-40.9725	-43.3538	-44.3913	-43.7913	-43.1413	-43.2163	-42.6538	-41.2725	-40.7413	-40.4662	-40.0412	-39.4725	-39.6037	-39.2412	-37.9225	-37.635	-38.8037	-38.2162	-38.1475	-39.0662	-38.9912	-36.5662	-35.9912	-35.4349	-36.5224	-37.9162	-36.9912
	0.11606	-43.7163	-45.2538	-45.4976	-45.3601	-45.0976	-43.4225	-42.7538	-42.5163	-42.6913	-41.1475	-42.26	-41.5663	-40.335	-40.7663	-40.6225	-40.36	-40.435	-37.71	-38.9412	-38.0412	-37.1224	-38.4787	-38.26	-38.1537	-38.2162	-36.3162	-37.2849
	0.11206	-42.3163	-44.5726	-45.7101	-45.3538	-44.8538	-44.8413	-44.1913	-43.0413	-42.3788	-42.31	-41.435	-41.285	-41.1663	-40.8225	-39.5912	-39.185	-40.3225	-39.8162	-40.0537	-40.7663	-40.7037	-38.0287	-37.8037	-37.2224	-38.1412	-39.4787	-38.5412
	0.10806	-45.2851	-46.6851	-47.1851	-46.9038	-46.6226	-45.0413	-44.5038	-44.3663	-44.4163	-42.9163	-43.8475	-43.21	-41.985	-42.2788	-42.2663	-41.96	-42.085	-39.3537	-40.6412	-39.7412	-39.01	-40.4225	-40.035	-39.8162	-39.96	-38.2787	-39.1412
	0.10406	-43.6913	-46.0726	-47.3601	-46.6101	-46.4976	-46.4163	-46.0163	-44.6288	-44.2163	-43.985	-43.3225	-43.0288	-42.985	-42.5975	-41.4475	-41.0287	-42.2538	-41.785	-41.6788	-42.5538	-42.5913	-39.835	-39.56	-39.1412	-40.0787	-41.385	-40.3975
	0.10006	-46.6726	-48.2664	-48.6851	-48.6664	-48.5789	-46.9601	-46.2351	-46.0851	-46.0538	-44.7101	-45.7101	-45.1101	-43.8788	-44.1601	-44.0663	-43.8226	-43.8725	-41.1475	-42.4913	-41.6288	-40.7287	-42.1725	-41.7975	-41.81	-41.885	-40.1912	-40.9288
	0.09606	-45.5413	-47.7289	-48.7789	-48.4414	-48.1601	-48.3851	-47.7664	-46.5476	-45.9163	-45.9413	-45.3726	-44.8601	-44.7851	-44.4413	-43.4788	-43.0163	-44.0976	-43.51	-43.6413	-44.5163	-44.4288	-41.9038	-41.4038	-40.8975	-42.085	-43.485	-42.6663
	0.09206	-48.1789	-49.9289	-50.1414	-50.2351	-50.1914	-48.7976	-48.2664	-48.0914	-48.2601	-46.5851	-47.7476	-46.9601	-45.8038	-46.2538	-46.1601	-45.6726	-45.8351	-42.9788	-44.4851	-43.6163	-42.7225	-44.3538	-43.7351	-43.835	-43.8475	-42.0975	-42.9663
	0.08806	-46.9726	-49.6914	-50.3789	-50.1101	-49.9039	-50.0539	-49.5601	-48.5664	-48.1101	-47.7476	-47.1164	-46.8913	-46.9288	-46.4038	-45.3038	-44.7851	-46.1538	-45.4851	-45.5413	-46.5226	-46.2538	-43.9225	-43.5788	-43.0663	-44.1538	-45.5288	-44.6538
	0.08406	-49.9226	-51.7039	-52.0102	-52.0039	-51.8602	-50.3664	-50.0664	-50.1164	-49.9914	-48.6664	-49.5789	-48.9164	-47.7851	-48.0726	-48.1039	-47.7851	-47.9164	-45.1351	-46.4726	-45.7038	-44.5163	-46.4601	-46.0101	-45.8788	-46.0226	-44.2288	-45.3038
	0.08006	-48.6539	-51.4039	-52.2664	-51.9227	-51.9477	-52.0789	-51.6102	-50.4289	-50.0101	-49.6351	-49.2164	-48.9226	-48.7476	-48.5226	-47.3351	-46.9101	-48.0664	-47.5789	-47.6226	-48.5101	-48.8539	-45.9288	-45.6726	-45.1913	-46.4038	-47.5039	-46.9788
	0.07606	-51.5477	-53.3977	-53.9477	-53.8477	-53.9165	-52.5414	-52.0227	-51.9414	-52.1227	-50.5101	-51.7352	-51.1227	-49.8164	-50.2226	-50.1914	-49.8976	-49.9289	-47.4351	-48.6601	-47.9539	-47.0788	-48.4601	-48.2539	-47.9851	-48.2101	-46.6038	-47.5476
	0.07206	-50.4789	-53.0664	-54.3415	-53.9352	-53.7727	-53.9665	-53.4039	-52.6039	-52.0289	-51.8352	-51.3289	-51.0977	-51.0164	-50.8164	-49.5851	-49.1976	-50.4539	-50.0789	-49.8914	-50.8227	-50.8789	-48.1351	-47.9976	-47.6414	-48.3539	-49.8476	-48.8976
	0.06806	-53.5039	-55.204	-55.8102	-55.7477	-55.7852	-54.2352	-53.9914	-54.2102	-54.2915	-52.7539	-53.704	-53.1414	-51.9539	-52.4414	-52.3914	-51.9414	-52.2102	-49.6476	-50.8102	-50.2039	-49.4601	-50.7352	-50.4977	-50.4102	-50.5789	-48.8726	-49.6664
	0.06406	-52.3977	-55.0915	-56.2102	-55.904	-55.7415	-56.0665	-55.7727	-54.6727	-54.0977	-53.9602	-53.5414	-53.1727	-53.1977	-52.6727	-51.8102	-51.3789	-52.5602	-52.1914	-52.3727	-52.9789	-53.0477	-50.4851	-50.3227	-49.8914	-50.8852	-52.1414	-51.4664
	0.06006	-55.4415	-57.5853	-57.8415	-57.8353	-57.754	-56.3477	-56.0915	-56.2352	-56.504	-54.904	-55.9665	-55.4165	-54.1977	-54.6477	-54.5602	-54.3352	-54.454	-51.9977	-53.2289	-52.3477	-51.6039	-53.1039	-52.7477	-52.8477	-52.8914	-51.2977	-52.3914
	0.05606	-54.354	-57.0603	-58.304	-57.8603	-57.6478	-57.8853	-57.729	-56.8227	-56.2727	-56.1352	-55.7477	-55.5352	-55.229	-55.0477	-54.0165	-53.704	-54.9227	-54.5602	-54.6415	-55.5352	-55.404	-52.8102	-52.8414	-52.3414	-53.4477	-54.5165	-53.8852
	0.05206	-57.3228	-59.6228	-59.8415	-59.754	-59.7353	-58.2228	-58.079	-58.379	-58.4228	-57.179	-58.2228	-57.4728	-56.4915	-56.8478	-56.7477	-56.6352	-56.6915	-53.9852	-55.6352	-54.8227	-54.0102	-55.704	-55.304	-55.3102	-55.404	-53.7414	-54.5852
	0.04806	-56.2102	-59.1665	-60.3478	-59.8915	-59.779	-59.8728	-59.6478	-58.929	-58.3103	-58.3165	-57.8665	-57.6978	-57.6353	-57.3853	-56.329	-55.8727	-57.3415	-56.6665	-56.9602	-57.779	-57.7603	-55.1727	-55.1602	-54.6665	-55.8602	-56.9978	-56.1852
	0.04406	-59.4915	-61.6103	-62.0166	-62.0353	-61.8978	-60.3166	-60.154	-60.2603	-60.4353	-59.1665	-60.3103	-59.6915	-58.7228	-59.079	-59.129	-58.6603	-59.1915	-56.4665	-57.9915	-57.054	-56.4227	-57.9728	-57.804	-57.5978	-57.8603	-56.179	-57.2227
	0.04006	-58.4228	-61.1853	-62.5478	-61.9103	-61.6666	-61.9853	-61.7603	-60.6665	-60.304	-60.4416	-59.9228	-59.7728	-59.7603	-59.4728	-58.4415	-57.9853	-59.6103	-59.2665	-59.1853	-60.0603	-60.2603	-57.6665	-57.6103	-57.1415	-58.2853	-59.4165	-58.804
	0.03606	-61.5916	-63.5041	-64.0791	-63.9854	-63.8728	-62.3541	-61.7916	-62.3728	-62.5666	-61.0728	-62.3353	-61.8603	-60.8291	-61.1416	-61.2728	-61.1228	-60.9666	-58.804	-60.1478	-59.354	-58.754	-60.1853	-60.0603	-60.179	-60.3353	-58.8165	-59.504
	0.03206	-60.6228	-63.4416	-64.4666	-64.0979	-63.8416	-63.8791	-63.5728	-62.7728	-62.2791	-62.3291	-62.0416	-61.7978	-61.8416	-61.6041	-60.6791	-60.5103	-61.6853	-61.3291	-61.4916	-62.4541	-62.5166	-60.0353	-59.9853	-59.4353	-60.7978	-61.8978	-61.1103
	0.02806	-63.6228	-65.7104	-66.1854	-66.0291	-65.8479	-64.3479	-63.9104	-64.3354	-64.4229	-63.1041	-64.2791	-63.7916	-62.9853	-63.3729	-63.2728	-63.2666	-63.3291	-61.0603	-62.3791	-61.7853	-61.0791	-62.7541	-62.3791	-62.2291	-62.6166	-61.2291	-61.9478
	0.02406	-62.4166	-65.4354	-66.7854	-66.1166	-65.8541	-65.8541	-65.4979	-64.5416	-64.2791	-64.3604	-63.9729	-63.8479	-63.9104	-63.5728	-62.6353	-62.2916	-64.0416	-63.5478	-63.6853	-64.6291	-64.7229	-62.3416	-62.1041	-61.7541	-62.8978	-64.2979	-63.5854
	0.02006	-65.5416	-67.7604	-68.1479	-68.0042	-67.8792	-65.9791	-65.6916	-65.9041	-66.2104	-65.0041	-66.1166	-65.7729	-64.9104	-65.3979	-65.2291	-65.2291	-65.3416	-63.1103	-64.3666	-63.8791	-63.0416	-64.8916	-64.5416	-64.6166	-64.8291	-63.3978	-64.2416
	0.01606	-64.7104	-67.5167	-68.5917	-68.0354	-67.6604	-67.6479	-67.2229	-66.4104	-65.9979	-66.0166	-65.7229	-65.7041	-65.8604	-65.4729	-64.6729	-64.3041	-65.9666	-65.5354	-65.7041	-66.7666	-66.8229	-64.3916	-64.3854	-64.0854	-65.1666	-66.3979	-65.8291
	0.01206	-67.7229	-69.7229	-70.1417	-69.8854	-69.7167	-67.9104	-67.3667	-67.6604	-67.9229	-66.6166	-68.0042	-67.5417	-66.7354	-67.1604	-67.2979	-67.1041	-67.2104	-65.1104	-66.3854	-65.8854	-65.3666	-66.7292	-66.6229	-66.9042	-66.9479	-65.7166	-66.3604
	0.00806	-66.4729	-69.4729	-70.348	-69.9917	-69.3229	-69.3979	-69.1042	-68.0354	-67.6417	-67.7604	-67.2229	-67.4229	-67.5542	-67.3917	-66.4854	-66.3916	-67.7292	-67.4042	-67.5792	-68.8042	-68.8354	-66.3979	-66.4979	-66.2541	-67.3917	-68.4104	-68.0479
	0.00406	-69.7729	-71.8605	-72.0667	-71.7855	-71.298	-69.5542	-69.2604	-69.2354	-69.4542	-68.0479	-69.4604	-69.0167	-68.3604	-69.0104	-68.8604	-68.8667	-68.9979	-66.8916	-68.5292	-67.9354	-67.1604	-69.0667	-68.8229	-68.7979	-68.9292	-67.6167	-68.5167
	6.24657e-05	-68.4854	-71.2355	-72.323	-71.6917	-70.9917	-71.0167	-70.3855	-69.6604	-69.0667	-69.0792	-68.7229	-68.7292	-69.1479	-68.8979	-68.2042	-68.0792	-69.4854	-69.1729	-69.3542	-70.648	-70.7355	-68.1167	-68.3729	-68.2604	-69.4104	-70.4855	-69.8105
	-0.00394	-71.5417	-73.423	-73.7793	-73.348	-73.0042	-71.1292	-70.6167	-70.673	-70.9542	-69.6479	-70.7855	-70.4542	-69.6917	-70.448	-70.5167	-70.5917	-70.6542	-68.6042	-69.9479	-69.8292	-69.0667	-70.498	-70.5292	-70.7605	-70.973	-69.5729	-70.3667
	-0.00794	-70.3855	-73.0542	-74.0605	-73.173	-72.6105	-72.5355	-71.9417	-71.0292	-70.4792	-70.6167	-70.2605	-70.1792	-70.2667	-70.373	-69.5229	-69.5292	-71.0417	-70.9042	-71.1542	-72.098	-72.3917	-69.9792	-70.1792	-70.0292	-71.0542	-72.2792	-71.8042
	-0.01194	-73.2543	-75.1043	-75.2605	-74.9293	-74.5543	-72.6105	-71.9855	-72.073	-72.323	-70.948	-72.1042	-71.6917	-71.1605	-71.6167	-71.748	-71.7792	-72.248	-70.1229	-71.6855	-71.1105	-70.6292	-72.2105	-72.1855	-72.448	-72.6105	-71.2292	-72.0855
	-0.01594	-72.0355	-74.7168	-75.4105	-74.6543	-74.0605	-73.623	-73.2667	-72.1292	-71.5917	-71.6167	-71.4292	-71.1542	-71.5917	-71.5667	-70.7792	-70.9417	-72.4792	-72.2292	-72.473	-73.673	-73.8105	-71.6417	-71.748	-71.5855	-72.798	-73.9168	-73.473
	-0.01994	-75.0855	-76.6855	-76.6293	-76.198	-75.673	-73.773	-73.3542	-73.3105	-73.3793	-72.098	-73.1668	-72.7667	-72.023	-72.7355	-72.9855	-73.173	-73.5417	-71.4855	-72.9605	-72.5167	-72.2792	-73.6917	-73.8605	-73.7293	-74.1043	-72.9855	-73.7918
	-0.02394	-73.723	-76.1043	-76.8543	-75.923	-75.248	-75.0793	-74.548	-73.3292	-72.773	-72.823	-72.5105	-72.4167	-72.598	-72.5917	-71.9792	-71.8542	-73.5293	-73.4418	-73.7668	-75.1543	-75.0293	-72.8417	-73.248	-72.8792	-74.2105	-75.248	-74.798
	-0.02794	-76.5481	-78.0043	-78.0418	-77.2918	-76.8418	-74.923	-74.373	-74.348	-74.4605	-73.0667	-74.148	-73.7418	-72.9855	-73.6292	-73.9668	-74.248	-74.3293	-72.598	-74.1855	-73.8105	-73.3418	-75.048	-75.3355	-75.2105	-75.698	-74.473	-75.0168
	-0.03194	-75.4418	-77.5293	-78.0793	-77.0418	-76.3605	-75.9293	-75.5168	-74.4293	-73.6668	-73.6605	-73.498	-73.273	-73.6292	-73.3855	-72.7105	-73.0292	-74.473	-74.4293	-74.6793	-76.0543	-76.4793	-73.9918	-74.4293	-74.1793	-75.398	-76.5481	-76.1855
	-0.03594	-78.1418	-79.4293	-79.1793	-78.3356	-77.8793	-75.8668	-75.473	-75.298	-75.5418	-73.9418	-75.1543	-74.8293	-74.1105	-74.6668	-74.623	-74.998	-75.3105	-73.5417	-75.1043	-74.9918	-74.4793	-76.0105	-76.1168	-76.248	-76.6981	-75.5418	-76.3793
	-0.03994	-76.6168	-78.6543	-79.0981	-78.0106	-77.1731	-76.9918	-76.198	-75.2793	-74.723	-74.773	-74.373	-74.148	-74.2855	-74.3418	-73.7293	-73.8793	-75.4668	-75.1543	-75.7918	-77.0731	-77.2856	-75.0793	-75.5418	-75.2105	-76.498	-77.6793	-77.2481
	-0.04394	-79.3731	-80.3981	-80.0856	-79.4106	-78.8356	-76.8543	-76.373	-76.2918	-76.3168	-74.848	-75.7293	-75.348	-74.6605	-75.4293	-75.5043	-75.723	-76.0355	-74.3793	-76.0293	-75.773	-75.373	-76.9356	-77.1481	-77.3543	-77.6168	-76.6918	-77.2106
	-0.04794	-78.0606	-79.9294	-80.1543	-79.0043	-78.1293	-77.6606	-77.2043	-76.323	-75.5918	-75.4543	-74.998	-74.9793	-75.1605	-75.0918	-74.3418	-74.4918	-76.223	-76.098	-76.3855	-77.7793	-78.1856	-75.8355	-76.2605	-75.9543	-77.5606	-78.5793	-78.2731
	-0.05194	-80.7294	-81.3106	-81.0731	-80.2294	-79.5356	-77.7543	-77.0606	-76.9981	-77.0043	-75.4105	-76.4606	-76.1418	-75.423	-75.923	-76.148	-76.5543	-76.6793	-75.0605	-76.6543	-76.2793	-76.0605	-77.6543	-77.9231	-78.0418	-78.5481	-77.3981	-78.0731
	-0.05594	-78.9356	-80.5481	-80.7606	-79.5918	-78.7418	-78.4168	-77.9293	-76.9168	-76.2543	-76.1668	-75.7355	-75.6605	-75.7605	-75.7855	-75.1043	-74.973	-76.6043	-76.6731	-77.1793	-78.3418	-78.5981	-76.5293	-77.0606	-76.9168	-78.3856	-79.2668	-78.9606
	-0.05994	-81.6356	-82.2794	-81.8544	-80.9419	-80.3356	-78.2231	-77.9418	-77.7668	-77.7668	-76.298	-77.2793	-76.8231	-76.1543	-76.6981	-76.8481	-77.1106	-77.3231	-75.5793	-77.1168	-76.8543	-76.598	-78.2856	-78.4168	-78.7043	-79.1668	-78.1293	-78.6043
	-0.06394	-80.1419	-81.4544	-81.6856	-80.3419	-79.6418	-79.2231	-78.5981	-77.5731	-76.8668	-76.7168	-76.3293	-76.3043	-76.3043	-76.4105	-75.7105	-75.7043	-77.1918	-77.0856	-77.5106	-78.8731	-79.2231	-77.2231	-77.6231	-77.3418	-78.7731	-79.7794	-79.6793
	-0.06794	-82.6419	-83.0294	-82.5044	-81.6794	-80.8544	-78.9606	-78.4918	-78.0481	-78.2793	-76.9918	-77.7606	-77.3543	-76.5355	-77.2168	-77.3793	-77.5543	-77.7606	-76.1105	-77.5731	-77.3543	-77.1418	-78.6418	-78.9731	-79.2168	-79.6668	-78.6356	-79.3481
	-0.07194	-81.0731	-82.3419	-82.1231	-81.1106	-80.2168	-79.7918	-79.2356	-78.0231	-77.4293	-77.1981	-76.8231	-76.9418	-76.9918	-76.8293	-76.2543	-76.2105	-77.8418	-77.5856	-77.8168	-79.1481	-79.6418	-77.7918	-77.9293	-77.7106	-79.2481	-80.2356	-80.0106
	-0.07594	-83.6232	-84.0169	-83.1982	-82.3169	-81.5231	-79.6543	-79.0793	-78.8168	-78.8606	-77.6231	-78.4293	-77.9106	-77.1231	-77.7793	-77.8731	-77.9731	-78.1606	-76.5043	-78.0793	-77.7793	-77.5043	-79.0043	-79.2231	-79.3981	-80.0794	-78.8731	-79.6356
	-0.07994	-81.9544	-82.9857	-82.8794	-81.7106	-80.8169	-80.4669	-79.7856	-78.7543	-77.9981	-77.8231	-77.4168	-77.2981	-77.5418	-77.2668	-76.6668	-76.6981	-78.2168	-78.0668	-78.2731	-79.5231	-79.6981	-77.8168	-78.3231	-78.1481	-79.3856	-80.3044	-80.1231
	-0.08394	-84.6669	-84.6232	-84.0857	-82.9981	-82.2231	-80.2419	-79.5856	-79.4356	-79.4481	-78.0168	-78.8418	-78.5231	-77.7168	-78.2231	-78.4356	-78.4356	-78.5918	-77.0043	-78.4168	-78.0168	-77.7918	-79.1231	-79.4606	-79.6356	-80.1106	-79.2293	-79.6731
	-0.08794	-82.9044	-83.7419	-83.8107	-82.4169	-81.3544	-81.1731	-80.4044	-79.4043	-78.6106	-78.3481	-77.8918	-77.8168	-77.8918	-77.8856	-77.1168	-77.2418	-78.5606	-78.3606	-78.6981	-79.9168	-80.0544	-78.0856	-78.3981	-78.2731	-79.6106	-80.5731	-80.3106
	-0.09194	-85.3419	-85.4544	-84.6544	-83.6794	-82.7669	-80.8169	-80.4106	-80.0794	-80.0668	-78.4481	-79.4918	-78.9981	-78.0793	-78.7543	-78.7793	-78.7668	-78.9293	-77.2918	-78.8356	-78.3543	-78.2106	-79.4856	-79.5981	-79.8293	-80.2794	-79.3731	-79.8731
	-0.09594	-83.9232	-84.6232	-84.5607	-83.1982	-82.3044	-81.7169	-81.1294	-79.9919	-79.1168	-79.0231	-78.4981	-78.3418	-78.4418	-78.2918	-77.5606	-77.6043	-79.0731	-78.7856	-78.9981	-80.1419	-80.2481	-78.3606	-78.6731	-78.5418	-79.7856	-80.5669	-80.3481
	-0.09994	-86.5044	-86.2482	-85.2607	-84.2544	-83.5857	-81.5481	-80.7669	-80.7669	-80.7106	-79.1043	-79.9606	-79.2668	-78.6293	-79.1418	-79.0543	-79.3293	-79.3043	-77.6606	-79.0606	-78.5981	-78.4543	-79.6293	-79.8731	-79.9168	-80.3544	-79.3168	-79.8231
	-0.10394	-84.7544	-85.3232	-85.2732	-83.7732	-82.9044	-82.3919	-81.6669	-80.4919	-79.7106	-79.4668	-78.9043	-78.8106	-78.9856	-78.8293	-77.9668	-78.0543	-79.3981	-79.1106	-79.3168	-80.5044	-80.5419	-78.4918	-78.8231	-78.5481	-79.8106	-80.7044	-80.3169
	-0.10794	-87.2982	-87.0732	-86.1857	-85.0732	-84.3044	-82.2044	-81.7044	-81.3044	-81.2169	-79.5918	-80.3794	-79.9168	-79.1106	-79.6543	-79.5793	-79.7731	-79.8419	-78.0793	-79.2606	-78.6293	-78.3543	-79.8981	-79.7481	-79.9294	-80.3606	-79.4606	-79.8793
	-0.11194	-85.7044	-86.2857	-85.9794	-84.5732	-83.4857	-82.9731	-82.4419	-81.1419	-80.2981	-80.2544	-79.6981	-79.3793	-79.4231	-79.3043	-78.4543	-78.3543	-80.0169	-79.3418	-79.6606	-80.6669	-80.8856	-78.4668	-78.7918	-78.6043	-79.7981	-80.4856	-80.3106
	-0.11594	-88.4982	-88.0857	-87.217	-85.8482	-85.0544	-82.9481	-82.3294	-82.0419	-81.7731	-80.2044	-81.1981	-80.2544	-79.6793	-80.1481	-79.9856	-80.0606	-79.8918	-78.4418	-79.6043	-79.0668	-78.7043	-80.0481	-80.0043	-80.0668	-80.2794	-79.3106	-79.5918
	-0.11994	-86.842	-87.3045	-86.792	-85.5794	-84.3044	-83.9857	-83.1481	-81.8669	-80.9856	-80.8231	-80.1606	-79.9356	-79.9543	-79.5418	-79.0168	-78.7231	-80.1731	-79.6106	-79.9481	-80.7919	-80.7919	-78.8231	-79.0356	-78.7856	-79.8606	-80.4106	-80.1293
	-0.12394	-89.4545	-89.0232	-88.142	-86.967	-86.0107	-83.8044	-83.2044	-82.6669	-82.5356	-80.8356	-81.5356	-80.8669	-80.1981	-80.5419	-80.5606	-80.4544	-80.3856	-78.6168	-79.8231	-79.3043	-78.9231	-80.1293	-80.1543	-79.9981	-80.4481	-79.3606	-79.7606
	-0.12794	-88.1607	-88.2545	-87.9295	-86.3232	-85.2357	-84.7294	-83.9232	-82.5856	-81.7606	-81.5419	-80.8981	-80.5294	-80.4294	-80.0919	-79.3356	-79.3293	-80.5669	-80.0169	-80.0544	-81.2294	-81.1481	-78.8106	-79.2106	-78.6793	-80.0169	-80.4981	-80.2044
	-0.13194	-90.5983	-90.1608	-88.9295	-87.867	-86.7795	-84.5044	-83.9357	-83.3857	-83.1169	-81.5481	-82.1794	-81.5481	-80.7606	-81.0356	-80.8919	-80.9669	-80.7669	-78.9168	-80.2669	-79.4231	-79.0918	-80.1856	-80.1356	-80.0794	-80.3544	-79.4856	-79.7106
	-0.13594	-89.5545	-89.4295	-89.017	-87.4232	-86.0857	-85.6544	-84.6919	-83.3232	-82.3419	-82.0044	-81.3044	-81.2294	-80.9919	-80.5419	-79.7981	-79.6168	-80.7856	-80.4169	-80.4544	-81.3231	-81.3856	-79.0793	-79.2606	-78.8731	-79.8231	-80.4356	-80.0919
	-0.13994	-92.0858	-91.317	-89.992	-88.8482	-87.8045	-85.4357	-84.7419	-84.1419	-83.9044	-82.2044	-82.8106	-82.0481	-81.3606	-81.5356	-81.2856	-81.2419	-81.0481	-79.3043	-80.4044	-79.7043	-79.4168	-80.4106	-80.4356	-80.3169	-80.3794	-79.4293	-79.6043
	-0.14394	-90.717	-90.8733	-90.1795	-88.4795	-87.317	-86.4545	-85.8107	-83.8357	-83.2044	-82.7794	-82.0106	-81.5856	-81.6669	-81.1669	-80.3356	-79.9793	-81.3544	-80.6356	-80.5669	-81.7356	-81.4856	-79.1856	-79.2793	-78.9481	-79.8981	-80.6356	-80.2106
	-0.14794	-93.5671	-92.8983	-91.367	-89.9295	-88.817	-86.5482	-85.7169	-84.8982	-84.9169	-83.0169	-83.3606	-82.7169	-81.8794	-81.9919	-81.8419	-81.7606	-81.3544	-79.7043	-80.6106	-79.8981	-79.5543	-80.5231	-80.4294	-80.3856	-80.4294	-79.4106	-79.7418
	-0.15194	-92.317	-92.2045	-91.4358	-89.6858	-88.267	-87.5795	-86.6982	-85.0982	-83.9419	-83.5232	-82.8981	-82.4544	-82.0856	-81.7794	-80.7294	-80.4356	-81.6794	-80.9731	-81.0794	-81.9044	-81.6294	-79.5231	-79.4356	-79.0356	-80.1731	-80.4294	-80.1606
	-0.15594	-95.4608	-94.5483	-92.8295	-91.1858	-89.9733	-87.692	-86.6107	-85.9607	-85.6544	-83.9232	-84.2607	-83.4544	-82.3669	-82.6169	-82.2856	-82.1731	-81.8669	-80.0294	-81.0794	-80.3294	-79.9231	-80.7919	-80.6981	-80.5106	-80.6731	-79.5606	-79.7106
	-0.15994	-94.3421	-94.3358	-93.0233	-90.967	-89.5357	-88.6357	-87.6982	-86.0544	-84.9294	-84.4107	-83.6169	-83.0606	-82.7981	-82.2481	-81.3106	-80.9669	-82.0731	-81.3981	-81.2981	-82.0544	-81.9169	-79.7168	-79.6731	-79.3981	-80.2231	-80.7169	-80.2981
	-0.16394	-97.4296	-96.7171	-94.1421	-92.3108	-91.192	-88.7045	-87.7357	-86.9357	-86.4669	-84.6169	-84.8419	-84.1169	-83.0356	-83.2794	-82.9232	-82.8231	-82.2231	-80.5606	-81.3856	-80.6044	-79.9731	-80.9544	-80.7731	-80.6731	-80.7606	-79.6418	-79.8856
	-0.16794	-96.4546	-96.3109	-94.6108	-92.1983	-90.7045	-89.6858	-88.5732	-87.117	-85.7482	-85.3857	-84.3669	-83.7607	-83.4044	-82.8481	-81.7294	-81.5231	-82.7169	-81.8794	-81.6419	-82.4294	-82.2044	-80.1169	-79.9106	-79.4043	-80.3981	-80.8044	-80.3794
	-0.17194	-99.4921	-98.4921	-95.6983	-93.8483	-92.2858	-89.8483	-88.867	-87.9732	-87.492	-85.5482	-85.8794	-84.9732	-83.8669	-83.9857	-83.5169	-83.3356	-82.6919	-80.8231	-81.9231	-80.9981	-80.5231	-81.3544	-81.0544	-80.9606	-81.0231	-80.0169	-80.0544
	-0.17594	-98.6671	-98.2296	-95.8733	-93.5796	-91.9983	-91.0108	-89.8545	-88.0482	-86.9107	-86.2732	-85.2732	-84.6107	-84.3919	-83.6544	-82.5419	-82.1606	-82.9919	-82.3606	-82.0481	-82.7981	-82.5356	-80.2106	-80.2856	-79.7668	-80.6669	-80.9669	-80.5356
	-0.17994	-101.692	-100.267	-97.3546	-95.1671	-93.6358	-91.3108	-90.1233	-89.1982	-88.3982	-86.4794	-86.7169	-85.9169	-84.6607	-84.7357	-84.2482	-83.7294	-83.3107	-81.5731	-82.2544	-81.3669	-80.7794	-81.6981	-81.4669	-81.1731	-81.2106	-80.2919	-80.1606
	-0.18394	-100.83	-100.242	-97.5546	-95.0233	-93.4358	-92.1545	-91.1983	-89.2732	-87.992	-87.1045	-86.2544	-85.7482	-85.1482	-84.3669	-83.2794	-82.7606	-83.6544	-82.8419	-82.6106	-83.1544	-82.9106	-80.7919	-80.6356	-80.1293	-80.9544	-81.4169	-80.8856
	-0.18794	-103.917	-102.505	-99.0859	-96.7046	-95.1546	-92.442	-91.4545	-90.4358	-89.7107	-87.8232	-87.9482	-86.842	-85.6857	-85.6607	-85.1732	-84.6607	-84.0607	-82.2169	-82.8606	-81.9481	-81.5294	-82.1481	-81.9731	-81.6169	-81.8231	-80.6169	-80.7106
	-0.19194	-102.873	-102.055	-99.2796	-96.6734	-94.6983	-93.5483	-92.542	-90.7295	-89.3232	-88.6795	-87.4357	-86.767	-86.3045	-85.5044	-84.1419	-83.7607	-84.4419	-83.8232	-83.2981	-84.1419	-83.6294	-81.3481	-81.2356	-80.6294	-81.5106	-81.8356	-81.2481
	-0.19594	-105.942	-104.361	-100.73	-98.3609	-96.7796	-94.0108	-92.7483	-91.9983	-91.1483	-89.1232	-89.1857	-88.0295	-86.7982	-86.792	-86.1669	-85.6232	-84.9982	-83.1169	-83.6857	-82.7544	-82.2169	-82.9294	-82.6606	-82.3981	-82.4919	-81.3169	-81.1544
	-0.19994	-105.017	-104.167	-101.467	-98.5671	-96.5984	-95.4733	-94.2671	-92.217	-90.8358	-90.0858	-89.0607	-88.2232	-87.517	-86.7357	-85.4169	-84.8482	-85.6794	-84.6794	-84.3669	-84.8482	-84.4669	-82.2044	-82.0169	-81.5294	-82.3794	-82.6106	-82.0794
	-0.20394	-108.08	-106.48	-102.836	-100.461	-98.6859	-96.0483	-94.6858	-93.7296	-92.9233	-90.842	-90.8233	-89.6295	-88.4795	-88.1857	-87.5107	-86.8732	-86.2544	-84.3107	-85.0732	-83.8794	-83.2981	-83.9232	-83.6107	-83.2981	-83.3356	-82.1106	-82.0981
	-0.20794	-107.542	-106.467	-103.711	-100.842	-99.1234	-97.6484	-96.3921	-94.4358	-93.0295	-92.1733	-90.9358	-90.117	-89.4232	-88.5482	-87.017	-86.3857	-87.1795	-86.2107	-85.7857	-86.217	-85.7794	-83.3982	-83.2794	-82.8481	-83.3982	-83.5857	-83.2919
	-0.21194	-110.717	-109.23	-105.473	-103.161	-101.43	-98.5484	-97.3984	-96.1421	-95.4108	-93.1733	-93.0483	-91.767	-90.517	-90.2483	-89.467	-88.8232	-88.1045	-86.1107	-86.6544	-85.5732	-84.8544	-85.4607	-85.0857	-84.8794	-84.8482	-83.5857	-83.5794
	-0.21594	-110.467	-109.63	-106.699	-103.942	-102.061	-100.811	-99.2734	-97.3109	-95.8358	-94.9546	-93.6171	-92.6045	-91.867	-90.9233	-89.4295	-88.7732	-89.342	-88.292	-87.817	-88.3482	-87.6795	-85.2419	-84.9669	-84.5044	-85.1982	-85.2919	-84.7732
	-0.21994	-114.149	-112.536	-109.074	-106.624	-104.667	-101.873	-100.636	-99.4296	-98.6734	-96.3233	-96.3109	-94.9858	-93.4296	-93.1608	-92.2045	-91.5358	-90.642	-88.6357	-89.042	-87.9045	-87.317	-87.6107	-87.1732	-86.8795	-86.8044	-85.5169	-85.5419
	-0.22394	-114.199	-113.567	-110.967	-108.174	-106.155	-104.586	-103.286	-101.298	-99.7671	-98.6421	-97.4234	-96.1546	-95.5046	-94.3671	-92.6795	-91.917	-92.4795	-91.1983	-90.7983	-90.9983	-90.3858	-88.0045	-87.7232	-87.0107	-87.6982	-87.7357	-87.2232
	-0.22794	-118.642	-117.249	-114.036	-111.561	-109.505	-106.692	-105.286	-104.061	-103.211	-100.842	-100.48	-99.2422	-97.5609	-97.1046	-96.1546	-95.2421	-94.2421	-92.1545	-92.4545	-91.2233	-90.5733	-90.942	-90.4108	-89.9295	-89.9233	-88.5982	-88.292
	-0.23194	-119.38	-118.999	-116.699	-113.836	-111.88	-110.186	-108.88	-106.767	-105.205	-103.917	-102.455	-101.192	-100.242	-98.9734	-97.3734	-96.4984	-96.9046	-95.5108	-94.7296	-95.0608	-94.2046	-91.8108	-91.417	-90.6108	-91.1795	-91.2983	-90.5608
	-0.23594	-123.924	-123.468	-120.292	-118.03	-116.036	-113.324	-111.942	-110.43	-109.411	-106.98	-106.53	-105.048	-103.255	-102.73	-101.567	-100.592	-99.3546	-97.1421	-97.2734	-96.1421	-95.0983	-95.4171	-94.8796	-94.2546	-94.0796	-92.7608	-92.3045
	-0.23994	-125.343	-125.943	-124.118	-121.83	-119.699	-118.174	-116.599	-114.274	-112.574	-111.33	-109.817	-108.242	-107.036	-105.58	-103.836	-102.642	-103.117	-101.473	-100.586	-100.598	-99.8234	-97.1171	-96.6484	-95.5608	-96.1046	-96.2171	-95.2733
	-0.24394	-130.843	-131.224	-129.111	-127.424	-125.33	-122.267	-120.824	-119.411	-118.28	-115.517	-114.855	-113.255	-111.342	-110.636	-108.974	-107.855	-106.467	-104.092	-104.067	-102.492	-101.605	-101.617	-100.886	-100.248	-99.8359	-98.3046	-98.0296
	-0.24794	-133.524	-135.286	-134.536	-132.343	-130.361	-129.036	-127.23	-124.836	-123.036	-121.399	-119.617	-117.792	-116.292	-114.711	-112.574	-111.336	-111.28	-109.48	-108.436	-108.155	-107.011	-104.205	-103.698	-102.592	-102.905	-102.661	-101.78
	-0.25194	-140.712	-142.599	-141.337	-139.649	-137.761	-134.73	-133.124	-131.511	-130.174	-127.124	-126.193	-124.486	-122.193	-121.036	-119.38	-117.792	-116.174	-113.561	-113.299	-111.455	-110.255	-110.067	-109.13	-108.124	-107.686	-106.036	-105.417
	-0.25594	-145.155	-148.755	-148.905	-146.849	-145.018	-143.374	-141.518	-139.03	-136.88	-135.011	-132.836	-130.793	-128.93	-126.836	-124.586	-122.849	-122.511	-120.374	-118.986	-118.467	-117.074	-114.124	-113.067	-111.905	-111.78	-111.574	-110.505
	-0.25994	-154.387	-158.106	-157.512	-156.106	-154.299	-151.343	-149.637	-147.918	-145.987	-142.862	-141.474	-139.343	-136.83	-135.149	-132.799	-130.974	-128.911	-125.943	-125.505	-123.418	-121.899	-121.355	-120.117	-118.805	-118.299	-116.199	-115.33
	-0.26394	-161.099	-166.549	-167.531	-165.837	-164.181	-162.393	-160.337	-157.593	-155.093	-152.987	-150.474	-147.824	-145.48	-143.005	-140.212	-138.149	-137.268	-134.793	-133.055	-132.061	-130.218	-126.986	-125.849	-124.105	-123.861	-123.161	-121.942
	-0.26794	-172.612	-179.284	-179.471	-178.972	-176.031	-172.856	-170.999	-168.912	-166.762	-163.193	-161.256	-158.762	-155.724	-153.612	-150.718	-148.343	-145.662	-142.28	-141.312	-138.774	-137.049	-136.049	-134.405	-132.974	-131.736	-129.611	-128.436
	-0.27194	-183.222	-190.659	-192.534	-191.409	-190.222	-188.034	-185.722	-182.597	-180.159	-176.343	-173.118	-169.912	-167.024	-163.924	-160.543	-157.593	-156.468	-153.399	-151.087	-149.605	-147.337	-143.555	-141.93	-139.868	-139.312	-138.243	-136.736
	-0.27594	-196.847	-205.034	-206.722	-206.284	-204.409	-201.409	-199.222	-196.722	-194.472	-189.972	-188.097	-184.659	-181.097	-177.031	-173.606	-170.449	-167.106	-163.256	-161.543	-158.674	-156.287	-154.868	-152.78	-150.749	-149.274	-146.574	-145.03
	-0.27994	-209.535	-219.597	-223.097	-222.722	-221.097	-219.097	-216.847	-213.41	-210.347	-206.472	-202.722	-198.284	-194.909	-191.097	-186.972	-183.597	-181.909	-176.912	-173.943	-171.687	-168.837	-164.506	-162.418	-159.843	-158.799	-157.256	-155.349
	-0.28394	-226.41	-237.285	-241.035	-241.035	-239.66	-236.472	-233.535	-231.41	-227.91	-222.535	-219.472	-215.847	-211.409	-207.784	-203.034	-199.097	-195.034	-190.597	-188.034	-184.472	-181.659	-179.284	-175.725	-173.306	-171.175	-167.981	-165.806
	-0.28794	-242.473	-255.785	-261.16	-261.473	-260.285	-257.91	-255.473	-251.348	-247.41	-242.972	-238.41	-233.16	-228.972	-223.91	-219.285	-214.597	-211.722	-206.722	-203.409	-200.347	-196.659	-191.284	-188.909	-185.409	-184.347	-181.909	-179.222
	-0.29194	-262.785	-277.035	-282.848	-283.973	-282.723	-279.098	-276.098	-273.223	-269.098	-262.91	-259.285	-254.348	-248.785	-243.785	-238.285	-233.347	-228.097	-222.91	-219.66	-214.972	-211.472	-208.659	-204.784	-201.659	-198.909	-195.409	-192.534
	-0.29594	-282.223	-299.411	-307.223	-308.536	-307.786	-305.286	-302.161	-297.973	-293.161	-287.723	-281.786	-275.535	-270.16	-264.41	-257.723	-252.285	-248.598	-242.91	-238.285	-234.222	-229.222	-223.347	-220.16	-216.535	-213.785	-211.159	-208.222

## Sheet: Figure 3c
Figure 3c	Signal change at different SWV frequencies
	Frequency	Signal change	SD	Signal change	SD	Signal change	SD
	1	5.56098	1.21854	7.90244	9.6022	11.6195	3.22222
	5	4.14478	4.45238	3.3275	5.26269	5.54583	1.50993
	10	-0.07642	2.29652	-0.68781	2.0835	-1.03172	2.06767
	20	-3.55501	1.22191	-4.19172	0.70658	-6.88008	1.34546
	30	-3.91136	3.26934	-8.39674	1.14494	-14.0168	0.87832
	40	-3.51688	0.4224	-8.21233	1.64131	-19.4418	1.04772
	50	-2.53463	0.78545	-8.98892	0.93659	-23.8366	0.59456
	60	-3.9232	0.65178	-11.8585	1.6291	-25.2696	0.76477
	70	-1.69024	0.27247	-14.9875	0.71533	-27.9988	0.77768
	80	-5.11007	0.65034	-16.1552	0.58065	-29.7639	0.95897
	90	-5.82224	1.83534	-16.9753	1.26632	-31.8417	0.41157
	100	-5.08452	1.27991	-17.0131	0.44901	-31.9707	0.6021
	110	-4.53163	0.26649	-16.8017	0.12264	-31.2908	0.32786
	120	-3.09215	0.42833	-16.3107	0.15714	-29.149	1.55934
	130	-2.67728	0.23125	-16.0825	0.96396	-29.1355	1.01672
	140	-5.22399	0.69807	-16.8733	0.25985	-28.7935	1.47739
	150	-1.36436	1.32574	-14.3416	0.84226	-28.8464	0.88305
	160	-4.0874	0.82646	-11.8678	4.67188	-27.5973	1.27118
	170	-1.97983	0.85321	-11.2923	0.35872	-26.8416	0.52821
	180	-2.95542	1.1513	-14.7846	1.86966	-24.3414	2.15384
	190	-7.04567	0.19901	-16.7722	1.36525	-24.6026	0.60792
	200	-6.49407	0.38369	-16.2426	3.58974	-24.8142	0.58656
	210	-4.61739	0.45771	-15.3515	2.82479	-22.5275	1.69181
	220	-5.84868	1.07638	-13.1732	0.70184	-25.197	1.0026
	230	-6.36868	0.22759	-14.8925	0.84626	-23.2327	2.07501
	240	-3.86329	0.51509	-14.4228	0.39287	-23.546	1.51486
	250	-3.3278	1.58775	-13.2256	1.06646	-22.8087	1.16645
	260	-3.7556	1.353	-12.4314	0.57384	-22.0354	2.08748
	270	-3.38825	0.42384	-13.9928	0.68074	-22.031	1.27901
	280	-2.31049	1.08666	-11.1972	3.57199	-23.5064	1.77841
	290	-4.61381	0.8444	-14.6579	2.69683	-23.2979	0.6993
	300	-3.62397	0.53954	-16.4274	4.24381	-23.4384	1.90742
	350	-3.11817	0.83953	-11.9513	2.06842	-21.2243	1.92579
	400	-1.57492	2.42775	-14.125	2.79809	-21.3296	1.87996
	450	-6.33367	1.22689	-12.0318	2.14418	-21.2443	1.81122
	500	-2.98969	1.11742	-13.0728	0.95721	-20.4619	1.59179

## Sheet: Figure 3d
Figure 3d	Square-wave voltammogram of wire-based LH aptamer sensor
	Potential	Current (blank, NC, and series concentrations)
	-0.49595	0.00614	0	0	0	0	0	0	0	0	0	0	0	0
	-0.49195	0.00877	0.00889	0.00207	0	0.00602	0	0.00964	0.01034	0.01901	0.01384	0.00405	0.01342	0.0118
	-0.48795	0.01217	0.00455	0	0.0019	0.01131	0.003	0.00103	0.00722	0	0.01437	0	0.00478	0
	-0.48395	0.01058	0	0.00324	0	0.00409	0	0.00555	0.00411	0.01223	0.01178	0.00966	0.0074	0.000176375
	-0.47995	0.00774	0.00588	0	0.004	0	0.00459	7.14583e-05	0.01349	0.01008	0.00357	0.00278	0.0094	0.000371125
	-0.47595	0.01364	0.00779	0.00147	0	0.00403	0	0.00284	0.00163	0.00856	0.0141	0.00559	0.01514	0
	-0.47195	0.00767	0	0	0.0042	0.00182	0.00459	0.000858625	0.00477	0.00391	0	0.00465	0.00338	5.77812e-05
	-0.46795	0	0.000310443	0.00195	0	0.00522	0	0.00344	0.00352	0.00864	0.00517	0.00527	0	0.01171
	-0.46395	0	0.01323	0	0.00348	0.00113	0.00262	0	0.000412003	0.000875654	0.00133	0.00276	0.00865	0
	-0.45994	0.00559	0.00989	0.00311	0	0	0	0.00391	0.000265517	0.0031	0.00499	0.000882015	0.01067	0.00689
	-0.45594	0.00424	0.00235	0	0.00019001	0.00357	0.0038	0	0	0	0.00427	0.000874568	0.00768	0.000421481
	-0.45194	0.0034	0.00216	0.00134	0	9.44602e-05	0	0.00049104	0.00139	0.00272	0.00165	0.00158	0.0048	0.000883757
	-0.44794	0.00275	0.00164	0.000771197	7.96477e-05	0	0.000322474	0	0.000528454	0.00183	3.76953e-05	0.00113	0.00418	0.000498919
	-0.44394	0.00204	0.0014	0.000662312	0	5.85625e-05	0	0.000303	0.000256062	0.00168	0	0.000922771	0.00342	0.00147
	-0.43994	0.0018	0.0011	0	0.000112125	0.000430688	0.000167875	0	0.000250688	0.000999969	2.15e-05	0.000146479	0.00239	0.00211
	-0.43594	0.00172	0.000575054	6.35e-05	0	0.000497813	0	0.000301	0	0.00102	0	0.000453187	0.00188	0.00233
	-0.43194	0.00173	0.000883375	0	0.000141625	0	0.0003775	1.4e-05	0.000288063	0.000479094	0	0.000929896	0.00194	0.00176
	-0.42794	0.00214	0.00116	0.000140708	0	1.3375e-05	0	0	0.000208437	0.000147656	0.000760656	0.000328604	0.00218	0.000922844
	-0.42394	0.00255	0	0	0.00021575	0	0.0004095	0	1.38125e-05	0	0.000618719	0.000504312	0.00135	0.000195031
	-0.41994	0.00185	0	0.000230542	0	0	0	0.000103875	0	2.3e-05	0.000555781	0.000700021	0.000163571	0.000397219
	-0.41594	0.0012	0.000179625	0	0.000341	0	0.0002245	0	0	0.000229	8.48437e-05	0.000535729	0	1.64062e-05
	-0.41194	0.000605016	0.000579875	0.000257375	0.000121	0	0	3.7125e-05	0.000161947	0.000545	9.79063e-05	0	0.000134937	0
	-0.40794	0	0.000362125	0	0.000324	0	0.000202125	0	0.00023084	0	0	0	7.38125e-05	0
	-0.40394	0	0	0.00011758	0	9.6625e-05	0	5.47122e-05	0.000203734	0.000466	0	0	9.56875e-05	0.00018425
	-0.39994	0	0.000229307	0	0.000240625	7.2875e-05	0.000449039	0	0.000762627	0.000129	0	1.65e-05	5.75625e-05	0.00056775
	-0.39594	0.000111506	0.00048791	0.000204901	0	0	0	0.000211562	0.00154	0	9.97675e-05	0	0	0.000436249
	-0.39194	0.000343499	0.000283536	0.00022306	0.000402311	0	0.000408424	0.000376981	0.00169	0	0.000557275	0	1.65134e-05	0
	-0.38794	0	0.000269139	0.000522223	0.000546846	0.000225956	0.000180115	0.00103	0.00191	0.000760825	0.00115	1.63355e-05	0	0.000359718
	-0.38394	0.000126421	0.000221752	0.000419382	0.00122	4.12597e-06	0.000826809	0.00139	0.00254	0.00117	0.00232	4.81329e-05	3.93558e-05	0.000544152
	-0.37994	0.00138	0.000695365	0.000862543	0.000996926	0.000856307	0.000713502	0.00214	0.00339	0.00139	0.00262	0	0.000773599	0.000386587
	-0.37594	0.0018	0.00102	0.00137	0.002	0.00135	0.00172	0.00253	0.00389	0.00162	0.00388	0.00079977	0.00148	0.000346021
	-0.37194	0.00292	0.00274	0.00216	0.00231	0.00311	0.00188	0.00374	0.00446	0.00239	0.00586	0.00199	0.00247	0.00233
	-0.36794	0.00442	0.00303	0.00273	0.00351	0.00414	0.00331	0.00451	0.0058	0.00342	0.00759	0.0034	0.00448	0.00437
	-0.36394	0.00638	0.00458	0.00401	0.00377	0.00542	0.00388	0.00583	0.00673	0.00525	0.00973	0.00561	0.0061	0.00664
	-0.35994	0.00766	0.00613	0.00441	0.00519	0.00815	0.00551	0.00705	0.00872	0.0074	0.01221	0.00853	0.00757	0.00943
	-0.35594	0.00993	0.00842	0.00615	0.00601	0.01068	0.00657	0.0087	0.01092	0.01026	0.01565	0.01189	0.00915	0.01323
	-0.35194	0.01301	0.01125	0.00754	0.00749	0.01301	0.00867	0.01007	0.01421	0.01427	0.01963	0.01505	0.01218	0.01651
	-0.34794	0.01588	0.01495	0.00972	0.00894	0.01671	0.01029	0.01189	0.01748	0.01812	0.02445	0.01927	0.0152	0.02037
	-0.34394	0.01916	0.01885	0.01156	0.01132	0.02022	0.01341	0.01396	0.02185	0.02242	0.02944	0.02386	0.01878	0.02487
	-0.33994	0.02333	0.02292	0.0144	0.01371	0.02465	0.01585	0.01668	0.02685	0.0286	0.0343	0.02839	0.02285	0.02997
	-0.33594	0.02824	0.02792	0.01663	0.01704	0.02944	0.01989	0.01998	0.03353	0.03603	0.03936	0.03433	0.02836	0.03545
	-0.33194	0.03346	0.03427	0.02002	0.02014	0.03489	0.02317	0.0236	0.04079	0.04327	0.04613	0.03999	0.03451	0.04305
	-0.32794	0.03927	0.04075	0.02321	0.02452	0.04163	0.02851	0.02765	0.04895	0.05174	0.05377	0.04702	0.04209	0.05214
	-0.32394	0.04548	0.04895	0.02762	0.02855	0.04916	0.03357	0.03261	0.05851	0.06175	0.06257	0.05527	0.05045	0.0625
	-0.31994	0.05283	0.05819	0.03209	0.03401	0.05683	0.04037	0.03812	0.06988	0.07288	0.07254	0.06519	0.06002	0.07298
	-0.31594	0.06173	0.06864	0.03827	0.03942	0.06676	0.04728	0.04492	0.0827	0.08658	0.08405	0.07596	0.0707	0.0856
	-0.31194	0.07122	0.07999	0.04463	0.0466	0.07738	0.05612	0.05225	0.09631	0.10107	0.09708	0.08916	0.08301	0.09981
	-0.30794	0.08268	0.09255	0.05213	0.05354	0.08904	0.06492	0.06106	0.11276	0.11748	0.1128	0.10405	0.09754	0.11575
	-0.30394	0.09532	0.10621	0.06022	0.06268	0.1026	0.07583	0.0705	0.13077	0.13599	0.12943	0.11989	0.11414	0.13274
	-0.29994	0.1088	0.12255	0.06953	0.07157	0.11835	0.0869	0.08115	0.1503	0.15605	0.14886	0.13797	0.13228	0.15227
	-0.29594	0.12363	0.13892	0.07913	0.08243	0.13532	0.10012	0.09262	0.17135	0.177	0.17026	0.15854	0.15264	0.17335
	-0.29194	0.13891	0.15695	0.09039	0.09319	0.15327	0.1131	0.10463	0.19524	0.20026	0.19147	0.17995	0.17404	0.19612
	-0.28794	0.15561	0.17648	0.10161	0.10559	0.17278	0.12767	0.1177	0.2199	0.22437	0.21531	0.20376	0.19676	0.21963
	-0.28394	0.17197	0.19653	0.11375	0.11739	0.19423	0.1418	0.1312	0.2451	0.24952	0.23951	0.22759	0.21981	0.24482
	-0.27994	0.18812	0.21535	0.12562	0.13024	0.21531	0.1573	0.14444	0.27069	0.27517	0.26405	0.25253	0.24327	0.27019
	-0.27594	0.20399	0.23656	0.13826	0.14187	0.23742	0.17135	0.15798	0.29606	0.30125	0.28874	0.27863	0.26582	0.29581
	-0.27194	0.21944	0.25622	0.14984	0.15452	0.25965	0.18547	0.17103	0.32117	0.32526	0.31244	0.30334	0.28959	0.3196
	-0.26794	0.23524	0.27432	0.16168	0.16548	0.28081	0.19791	0.1833	0.34476	0.3488	0.33662	0.32623	0.31161	0.34338
	-0.26394	0.24926	0.29161	0.17185	0.177	0.30077	0.20959	0.19426	0.36637	0.36968	0.35885	0.34733	0.33148	0.36492
	-0.25994	0.26066	0.30722	0.1812	0.18656	0.31879	0.21968	0.20414	0.38559	0.38855	0.3782	0.3669	0.34878	0.38482
	-0.25594	0.27137	0.31979	0.18869	0.19568	0.33467	0.22877	0.2125	0.402	0.404	0.39351	0.38381	0.3655	0.40023
	-0.25194	0.28012	0.33033	0.19497	0.2019	0.34811	0.23484	0.2186	0.41481	0.41557	0.40583	0.39759	0.37782	0.41164
	-0.24794	0.28618	0.33747	0.1984	0.20702	0.35812	0.23954	0.22236	0.42294	0.42271	0.41432	0.40675	0.38623	0.42022
	-0.24394	0.28917	0.34227	0.20084	0.20919	0.36427	0.24063	0.22404	0.42662	0.42576	0.4194	0.41253	0.39143	0.42569
	-0.23994	0.2891	0.3438	0.20063	0.2101	0.36739	0.24076	0.22344	0.42639	0.42561	0.41936	0.41475	0.39387	0.42596
	-0.23594	0.28671	0.34181	0.19916	0.20791	0.36623	0.23738	0.22078	0.42247	0.42222	0.41581	0.41307	0.39146	0.42139
	-0.23194	0.28201	0.33666	0.19507	0.20472	0.36193	0.23264	0.21581	0.41452	0.41391	0.40836	0.40744	0.38546	0.41339
	-0.22794	0.27476	0.32799	0.18988	0.19839	0.35464	0.2248	0.2095	0.40238	0.40286	0.39715	0.39802	0.37652	0.4038
	-0.22394	0.26499	0.31708	0.1823	0.19183	0.3442	0.21615	0.2011	0.38675	0.38791	0.38261	0.38548	0.36546	0.38906
	-0.21994	0.25389	0.30392	0.17411	0.18259	0.3312	0.20499	0.19133	0.37014	0.37061	0.36593	0.36984	0.35167	0.37164
	-0.21594	0.24141	0.28878	0.16429	0.17339	0.31622	0.19351	0.18024	0.34938	0.3511	0.34678	0.35173	0.33401	0.35229
	-0.21194	0.22757	0.27345	0.1542	0.16214	0.29978	0.18041	0.16845	0.32772	0.33074	0.32624	0.33229	0.31534	0.3315
	-0.20794	0.21329	0.25567	0.14344	0.15154	0.28068	0.16777	0.1561	0.30538	0.30912	0.30382	0.3114	0.29593	0.30873
	-0.20394	0.19782	0.23741	0.13279	0.13923	0.26112	0.15359	0.14353	0.28338	0.28693	0.28137	0.28892	0.27567	0.28534
	-0.19994	0.18295	0.21889	0.12145	0.12779	0.2424	0.14045	0.13104	0.25924	0.26387	0.25934	0.26743	0.25455	0.26159
	-0.19594	0.16753	0.19997	0.111	0.11535	0.22327	0.12671	0.11882	0.2356	0.24215	0.23653	0.24557	0.23337	0.23853
	-0.19194	0.15298	0.18168	0.10031	0.10453	0.2041	0.11458	0.10685	0.21368	0.22084	0.21523	0.22506	0.21306	0.21672
	-0.18794	0.13871	0.16473	0.0905	0.09301	0.18602	0.10168	0.09601	0.19248	0.19948	0.19509	0.20451	0.19331	0.19516
	-0.18394	0.12552	0.1475	0.08051	0.08334	0.16772	0.09028	0.08545	0.1722	0.17862	0.17581	0.18443	0.17461	0.17431
	-0.17994	0.11349	0.132	0.07186	0.07303	0.15015	0.07887	0.07582	0.15346	0.15993	0.15853	0.16569	0.15624	0.15623
	-0.17594	0.10174	0.11791	0.06353	0.06509	0.1346	0.06975	0.06663	0.13661	0.14261	0.14079	0.14862	0.13936	0.13821
	-0.17194	0.09116	0.10474	0.05617	0.0564	0.11976	0.06076	0.05859	0.12102	0.12695	0.12511	0.13254	0.12353	0.12201
	-0.16794	0.08231	0.09178	0.04919	0.04962	0.107	0.05351	0.05082	0.10583	0.11184	0.11025	0.11797	0.10929	0.10711
	-0.16394	0.0739	0.08078	0.04304	0.04215	0.09368	0.04618	0.04388	0.09205	0.09786	0.09666	0.10489	0.0952	0.09412
	-0.15994	0.06556	0.07021	0.03717	0.03676	0.08201	0.04028	0.03771	0.08019	0.08553	0.0843	0.09284	0.08352	0.08181
	-0.15594	0.0579	0.06173	0.03239	0.03073	0.07119	0.03402	0.03249	0.07033	0.07509	0.07362	0.08186	0.07336	0.07119
	-0.15194	0.05157	0.05332	0.02757	0.02661	0.06168	0.02968	0.02768	0.06017	0.06516	0.06426	0.07237	0.064	0.06235
	-0.14794	0.04554	0.04584	0.02387	0.02165	0.05289	0.0251	0.02362	0.05146	0.0563	0.05556	0.06357	0.05488	0.05489
	-0.14394	0.0399	0.03978	0.01988	0.01864	0.04546	0.02168	0.02014	0.04439	0.04774	0.04804	0.05507	0.0481	0.04771
	-0.13994	0.03416	0.03395	0.01679	0.01509	0.03839	0.01778	0.01722	0.03774	0.04133	0.04092	0.04752	0.04168	0.0416
	-0.13594	0.02961	0.02974	0.01364	0.01293	0.03277	0.01566	0.01439	0.03212	0.03463	0.0341	0.04123	0.03616	0.03589
	-0.13194	0.02528	0.02513	0.01168	0.00988	0.02724	0.01292	0.01201	0.02766	0.02995	0.02844	0.03579	0.03026	0.03129
	-0.12794	0.02101	0.02121	0.00934	0.00821	0.02253	0.01138	0.00968	0.02361	0.02551	0.02406	0.03072	0.02522	0.02618
	-0.12394	0.01774	0.01782	0.00831	0.0059	0.01867	0.00907	0.0082	0.02064	0.02249	0.01997	0.02589	0.02186	0.0219
	-0.11994	0.01547	0.01433	0.00656	0.00503	0.0152	0.00801	0.00642	0.01677	0.01945	0.017	0.02175	0.01883	0.01847
	-0.11594	0.01194	0.01179	0.00552	0.00336	0.01237	0.00617	0.00536	0.01348	0.01707	0.01427	0.01822	0.01652	0.01631
	-0.11194	0.00929	0.00979	0.00402	0.003	0.01021	0.00583	0.00387	0.01001	0.01492	0.01197	0.01504	0.01425	0.01247
	-0.10794	0.00712	0.00847	0.00299	0.00158	0.00799	0.00454	0.00292	0.00851	0.0128	0.00976	0.01232	0.01276	0.00989
	-0.10394	0.00622	0.00735	0.00158	0.00162	0.00642	0.00459	0.0021	0.00688	0.01059	0.00824	0.01043	0.01107	0.00909
	-0.09994	0.00418	0.00675	0.00097338	0.000635073	0.00516	0.00358	0.00157	0.00535	0.00881	0.0068	0.00797	0.00933	0.00747
	-0.09594	0.00326	0.00603	0.000149557	0.000903623	0.00315	0.0035	0.000864956	0.00405	0.00751	0.00567	0.00629	0.0085	0.00599
	-0.09194	0.00207	0.00502	0.000313734	0.000213174	0.0028	0.00263	0.000702423	0.00351	0.00689	0.00469	0.00507	0.00758	0.00427
	-0.08794	0.000686601	0.00406	0	0.000398725	0.00292	0.00294	0.000277892	0.00231	0.00652	0.00332	0.00417	0.0057	0.00297
	-0.08394	0.00112	0.00344	0	0	0.00227	0.00188	0.000207359	0.0012	0.0071	0.00211	0.00315	0.00405	0.00268
	-0.07994	0.000255553	0.00227	0	0.000216	0.00175	0.00189	1.08294e-05	0.000293909	0.0068	0.00101	0.00288	0.00387	0.00162
	-0.07594	0	0.00157	6.7495e-05	0	0.000929364	0.000796295	0.000258297	5.29435e-05	0.00609	0.000693263	0.00287	0.00367	2.02831e-05
	-0.07194	0	0.00071676	0	0.000220864	0.00103	0.000698068	0	0	0.00562	0.000346898	0.00344	0.00318	0
	-0.06794	0	0.00131	3.21448e-05	0	0.000481961	0	0	0.000153646	0.00594	0.000198547	0.00296	0.00239	0.000512
	-0.06394	0.000586351	0.00144	1.03816e-05	0.000381379	0.000116257	0.000246613	0	0	0.00551	0.000244182	0.0031	0.00217	0.000915
	-0.05994	0	0.000957249	0.000572618	0	0.000298553	0	0.00012483	0.000656192	0.00575	0	0.00378	0.00166	0.000484
	-0.05594	0.000735173	0.000570085	0.000603855	0.000709549	0.000175849	0.000120743	1.24895e-05	0.000788465	0.0053	8.31146e-05	0.00528	0.00133	0.00023
	-0.05194	0.00141	0.000654917	0.00109	0.00015095	0	0	0.000519176	0.000621757	0.0061	0	0.0062	0.000205606	0.00093
	-0.04794	0.00122	0.00122	0.00128	0.000212314	0.000129966	0.000292002	0.000634835	0.00156	0.00638	0.000194093	0.00642	0.000693128	0.000351
	-0.04394	0.01042	0.0019	0.002	0	0.00108	0	0.00104	0.0029	0.00795	0.000644479	0.00665	1.56528e-05	0
	-0.03994	0	0	0.00113	0.00575	0.000260235	0.00374	0.000987157	0.0016	0	0.00987	0.00755	0.00762	0
	-0.03594	0.0107	0.000655963	0.00445	0	0.00133	0	0	0.00395	0.00375	0.00497	0.00639	0	0.00735
	-0.03194	0.00677	0.00734	0.000906382	0.00542	0.00224	0.00558	0	0.0063	0.01125	0	0.01148	0.000524238	0.01458
	-0.02794	0	0.00903	0.00511	0	0.00253	0	0.00348	0.01177	0.01	0.00643	0	0	0.00244
	-0.02394	0.00892	0	0.00125	0.00191	0.00782	0.00668	0.000902773	0	0.00187	0.0034	0.01353	3.9467e-05	0
	-0.01994	0	0	0.00351	0	0.00561	0	0.00451	0.00272	0.01	0.001	0.01862	0	0.000898327
	-0.01594	0.01044	0.00847	0.000840382	0.00845	0.000893112	0.00665	0	0.00194	0.00375	0.00673	0.00433	0.00101	0.00395
	-0.01194	0	0.01266	0.00311	0	0.00805	0	0.00635	0.01241	0.015	0.00558	0	0.00586	0
	-0.00794	0.01044	0.01266	0.000744856	0.00356	0.01772	0.00243	0	0.01163	0.00625	0.00631	0.000936987	0.00445	0.00125
	-0.00394	0.000861801	0.00608	0.00438	0	0.0067	0	0.00415	0.00708	0.00667	0	0.00667	0	0.00938
	6.24657e-05	0	0	0	0	0	0	0	0	0	0	0	0	0

## Sheet: Figure 3e
Figure 3e	Concentration-response curve
	Concentration	Signal change	SD
	0	0	0
	1	0.70258	0.21445
	5	1.87354	0.21445
	10	3.8103	0.31244
	20	8.72834	0.32551
	50	12.6464	0.45231
	100	14.0515	0.67457
	200	20.7166	0.84674
	500	36.5527	1.15676
	1000	43.5597	1.36756
	2000	47.541	1.35674
	3000	50.8197	1.12415
	5000	52.9274	1.54561

## Sheet: Figure 4a
Figure 4a	CV scan of the LH aptamer sensor in PBS and then in undiluted hypothalamic amenorrhoea serum
	Potential	Current	Potential	Current
	-0.49994	-0.09712	-0.49994	-0.06094
	-0.49595	-0.0886	-0.49595	-0.05565
	-0.49195	-0.08235	-0.49195	-0.05368
	-0.48795	-0.07864	-0.48795	-0.05
	-0.48395	-0.07412	-0.48395	-0.04793
	-0.47995	-0.07039	-0.47995	-0.04433
	-0.47595	-0.06695	-0.47595	-0.04274
	-0.47195	-0.06277	-0.47195	-0.04076
	-0.46795	-0.05962	-0.46795	-0.03891
	-0.46395	-0.05644	-0.46395	-0.03702
	-0.45994	-0.05338	-0.45994	-0.03523
	-0.45594	-0.05043	-0.45594	-0.03352
	-0.45194	-0.0477	-0.45194	-0.03191
	-0.44794	-0.04513	-0.44794	-0.0302
	-0.44394	-0.04271	-0.44394	-0.02865
	-0.43994	-0.04051	-0.43994	-0.02725
	-0.43594	-0.03841	-0.43594	-0.02584
	-0.43194	-0.03627	-0.43194	-0.02462
	-0.42794	-0.0343	-0.42794	-0.02337
	-0.42394	-0.03252	-0.42394	-0.02221
	-0.41994	-0.03076	-0.41994	-0.02107
	-0.41594	-0.02916	-0.41594	-0.01993
	-0.41194	-0.0274	-0.41194	-0.01899
	-0.40794	-0.02579	-0.40794	-0.01804
	-0.40394	-0.02426	-0.40394	-0.01712
	-0.39994	-0.02273	-0.39994	-0.01637
	-0.39594	-0.02144	-0.39594	-0.01555
	-0.39194	-0.02012	-0.39194	-0.01476
	-0.38794	-0.01906	-0.38794	-0.01401
	-0.38394	-0.01804	-0.38394	-0.01321
	-0.37994	-0.01704	-0.37994	-0.01241
	-0.37594	-0.01598	-0.37594	-0.01182
	-0.37194	-0.01503	-0.37194	-0.01118
	-0.36794	-0.01399	-0.36794	-0.01052
	-0.36394	-0.01302	-0.36394	-0.00977
	-0.35994	-0.01216	-0.35994	-0.00913
	-0.35594	-0.01117	-0.35594	-0.00852
	-0.35194	-0.01017	-0.35194	-0.00782
	-0.34794	-0.00915	-0.34794	-0.00729
	-0.34394	-0.00818	-0.34394	-0.00674
	-0.33994	-0.00734	-0.33994	-0.00613
	-0.33594	-0.00652	-0.33594	-0.0056
	-0.33194	-0.00587	-0.33194	-0.00497
	-0.32794	-0.00523	-0.32794	-0.00428
	-0.32394	-0.00454	-0.32394	-0.00366
	-0.31994	-0.00402	-0.31994	-0.00302
	-0.31594	-0.00356	-0.31594	-0.00244
	-0.31194	-0.00304	-0.31194	-0.00168
	-0.30794	-0.00255	-0.30794	-0.000948592
	-0.30394	-0.00216	-0.30394	-0.00015157
	-0.29994	-0.00148	-0.29994	0.000745688
	-0.29594	-0.000796757	-0.29594	0.00181
	-0.29194	-0.000104039	-0.29194	0.00274
	-0.28794	0.000808131	-0.28794	0.00373
	-0.28394	0.00163	-0.28394	0.00469
	-0.27994	0.00271	-0.27994	0.00556
	-0.27594	0.00364	-0.27594	0.00633
	-0.27194	0.00456	-0.27194	0.00705
	-0.26794	0.00561	-0.26794	0.00759
	-0.26394	0.00648	-0.26394	0.008
	-0.25994	0.00738	-0.25994	0.00823
	-0.25594	0.00819	-0.25594	0.00833
	-0.25194	0.00894	-0.25194	0.00819
	-0.24794	0.00948	-0.24794	0.00819
	-0.24394	0.00999	-0.24394	0.00807
	-0.23994	0.01027	-0.23994	0.0082
	-0.23594	0.01026	-0.23594	0.00823
	-0.23194	0.01033	-0.23194	0.00831
	-0.22794	0.01012	-0.22794	0.00837
	-0.22394	0.00995	-0.22394	0.00833
	-0.21994	0.00972	-0.21994	0.00845
	-0.21594	0.00952	-0.21594	0.00863
	-0.21194	0.00928	-0.21194	0.00885
	-0.20794	0.00923	-0.20794	0.00907
	-0.20394	0.00915	-0.20394	0.00936
	-0.19994	0.00923	-0.19994	0.00944
	-0.19594	0.00939	-0.19594	0.00957
	-0.19194	0.00972	-0.19194	0.0098
	-0.18794	0.01005	-0.18794	0.0099
	-0.18394	0.01036	-0.18394	0.01024
	-0.17994	0.01059	-0.17994	0.01053
	-0.17594	0.01097	-0.17594	0.01082
	-0.17194	0.01125	-0.17194	0.01098
	-0.16794	0.01156	-0.16794	0.01125
	-0.16394	0.01191	-0.16394	0.01155
	-0.15994	0.01212	-0.15994	0.01182
	-0.15594	0.0123	-0.15594	0.01207
	-0.15194	0.0126	-0.15194	0.01239
	-0.14794	0.01277	-0.14794	0.01271
	-0.14394	0.01302	-0.14394	0.01293
	-0.13994	0.01326	-0.13994	0.01313
	-0.13594	0.01359	-0.13594	0.01327
	-0.13194	0.01378	-0.13194	0.01338
	-0.12794	0.01408	-0.12794	0.01363
	-0.12394	0.01439	-0.12394	0.01389
	-0.11994	0.01469	-0.11994	0.01407
	-0.11594	0.01493	-0.11594	0.0143
	-0.11194	0.01516	-0.11194	0.01462
	-0.10794	0.01549	-0.10794	0.01482
	-0.10394	0.01586	-0.10394	0.01519
	-0.09994	0.01611	-0.09994	0.01546
	-0.09594	0.01631	-0.09594	0.0159
	-0.09194	0.01645	-0.09194	0.01619
	-0.08794	0.01659	-0.08794	0.01656
	-0.08394	0.01688	-0.08394	0.01697
	-0.07994	0.01717	-0.07994	0.01714
	-0.07594	0.01752	-0.07594	0.01736
	-0.07194	0.01791	-0.07194	0.01755
	-0.06794	0.01834	-0.06794	0.01772
	-0.06394	0.01869	-0.06394	0.01783
	-0.05994	0.019	-0.05994	0.01801
	-0.05594	0.0193	-0.05594	0.01813
	-0.05194	0.01958	-0.05194	0.01823
	-0.04794	0.01981	-0.04794	0.01835
	-0.04394	0.01988	-0.04394	0.01853
	-0.03994	0.01992	-0.03994	0.01871
	-0.03594	0.01999	-0.03594	0.01888
	-0.03194	0.02015	-0.03194	0.01928
	-0.02794	0.02035	-0.02794	0.01964
	-0.02394	0.0209	-0.02394	0.02002
	-0.01994	0.02142	-0.01994	0.02048
	-0.01594	0.0217	-0.01594	0.02067
	-0.01194	0.02168	-0.01194	0.02074
	-0.00794	0.02126	-0.00794	0.02049
	-0.00394	0.02045	-0.00394	0.01995
	6.24657e-05	0.01917	6.24657e-05	0.01899
	-0.00394	0.01747	-0.00394	0.01775
	-0.00794	0.01554	-0.00794	0.01643
	-0.01194	0.01328	-0.01194	0.01484
	-0.01594	0.01104	-0.01594	0.01304
	-0.01994	0.00897	-0.01994	0.01137
	-0.02394	0.00695	-0.02394	0.00984
	-0.02794	0.00517	-0.02794	0.00843
	-0.03194	0.0041	-0.03194	0.00735
	-0.03594	0.00291	-0.03594	0.00616
	-0.03994	0.0018	-0.03994	0.00513
	-0.04394	0.000775586	-0.04394	0.00435
	-0.04794	-3.98534e-05	-0.04794	0.00347
	-0.05194	-0.000882695	-0.05194	0.00279
	-0.05594	-0.00166	-0.05594	0.00207
	-0.05994	-0.00241	-0.05994	0.00127
	-0.06394	-0.00307	-0.06394	0.00084091
	-0.06794	-0.00386	-0.06794	4.77414e-05
	-0.07194	-0.00457	-0.07194	-0.000688135
	-0.07594	-0.00526	-0.07594	-0.00135
	-0.07994	-0.00605	-0.07994	-0.00195
	-0.08394	-0.00669	-0.08394	-0.00261
	-0.08794	-0.00724	-0.08794	-0.00317
	-0.09194	-0.00797	-0.09194	-0.00394
	-0.09594	-0.00863	-0.09594	-0.00441
	-0.09994	-0.00923	-0.09994	-0.00492
	-0.10394	-0.00965	-0.10394	-0.00552
	-0.10794	-0.01004	-0.10794	-0.00595
	-0.11194	-0.01037	-0.11194	-0.0065
	-0.11594	-0.01069	-0.11594	-0.00711
	-0.11994	-0.01095	-0.11994	-0.00733
	-0.12394	-0.01126	-0.12394	-0.00782
	-0.12794	-0.01158	-0.12794	-0.00819
	-0.13194	-0.01179	-0.13194	-0.00856
	-0.13594	-0.01197	-0.13594	-0.00879
	-0.13994	-0.01218	-0.13994	-0.00913
	-0.14394	-0.01242	-0.14394	-0.00941
	-0.14794	-0.0128	-0.14794	-0.00981
	-0.15194	-0.01312	-0.15194	-0.00992
	-0.15594	-0.0134	-0.15594	-0.01031
	-0.15994	-0.01357	-0.15994	-0.0107
	-0.16394	-0.01383	-0.16394	-0.01117
	-0.16794	-0.01434	-0.16794	-0.01154
	-0.17194	-0.01459	-0.17194	-0.01184
	-0.17594	-0.01503	-0.17594	-0.01223
	-0.17994	-0.01533	-0.17994	-0.01265
	-0.18394	-0.01565	-0.18394	-0.01299
	-0.18794	-0.01601	-0.18794	-0.01353
	-0.19194	-0.01644	-0.19194	-0.01397
	-0.19594	-0.01691	-0.19594	-0.01447
	-0.19994	-0.01734	-0.19994	-0.015
	-0.20394	-0.01798	-0.20394	-0.01553
	-0.20794	-0.01852	-0.20794	-0.01585
	-0.21194	-0.01913	-0.21194	-0.0163
	-0.21594	-0.01981	-0.21594	-0.01668
	-0.21994	-0.0207	-0.21994	-0.01711
	-0.22394	-0.02172	-0.22394	-0.01753
	-0.22794	-0.02261	-0.22794	-0.01783
	-0.23194	-0.02377	-0.23194	-0.01832
	-0.23594	-0.02471	-0.23594	-0.01874
	-0.23994	-0.02563	-0.23994	-0.01927
	-0.24394	-0.02649	-0.24394	-0.01994
	-0.24794	-0.02719	-0.24794	-0.02061
	-0.25194	-0.0279	-0.25194	-0.0214
	-0.25594	-0.02831	-0.25594	-0.02233
	-0.25994	-0.02869	-0.25994	-0.02326
	-0.26394	-0.02877	-0.26394	-0.02409
	-0.26794	-0.02872	-0.26794	-0.0249
	-0.27194	-0.02853	-0.27194	-0.02566
	-0.27594	-0.02832	-0.27594	-0.02639
	-0.27994	-0.02803	-0.27994	-0.02709
	-0.28394	-0.02786	-0.28394	-0.02748
	-0.28794	-0.02762	-0.28794	-0.02784
	-0.29194	-0.02752	-0.29194	-0.02805
	-0.29594	-0.02744	-0.29594	-0.02818
	-0.29994	-0.02746	-0.29994	-0.02813
	-0.30394	-0.02774	-0.30394	-0.02816
	-0.30794	-0.02817	-0.30794	-0.02825
	-0.31194	-0.02845	-0.31194	-0.02832
	-0.31594	-0.02888	-0.31594	-0.02854
	-0.31994	-0.02933	-0.31994	-0.0287
	-0.32394	-0.02982	-0.32394	-0.02876
	-0.32794	-0.03024	-0.32794	-0.02894
	-0.33194	-0.03067	-0.33194	-0.02913
	-0.33594	-0.03112	-0.33594	-0.0294
	-0.33994	-0.03177	-0.33994	-0.02966
	-0.34394	-0.03219	-0.34394	-0.02993
	-0.34794	-0.03275	-0.34794	-0.03013
	-0.35194	-0.03321	-0.35194	-0.03029
	-0.35594	-0.0337	-0.35594	-0.03048
	-0.35994	-0.03438	-0.35994	-0.03073
	-0.36394	-0.03505	-0.36394	-0.03106
	-0.36794	-0.03551	-0.36794	-0.0313
	-0.37194	-0.03603	-0.37194	-0.0316
	-0.37594	-0.03678	-0.37594	-0.03185
	-0.37994	-0.03755	-0.37994	-0.03203
	-0.38394	-0.03838	-0.38394	-0.03241
	-0.38794	-0.03929	-0.38794	-0.03274
	-0.39194	-0.04023	-0.39194	-0.0333
	-0.39594	-0.04132	-0.39594	-0.03386
	-0.39994	-0.04218	-0.39994	-0.03446
	-0.40394	-0.04311	-0.40394	-0.035
	-0.40794	-0.0441	-0.40794	-0.03568
	-0.41194	-0.04503	-0.41194	-0.03636
	-0.41594	-0.04624	-0.41594	-0.0372
	-0.41994	-0.04755	-0.41994	-0.03789
	-0.42394	-0.04867	-0.42394	-0.03869
	-0.42794	-0.04985	-0.42794	-0.03944
	-0.43194	-0.05133	-0.43194	-0.04022
	-0.43594	-0.05284	-0.43594	-0.041
	-0.43994	-0.0545	-0.43994	-0.04194
	-0.44394	-0.05621	-0.44394	-0.0429
	-0.44794	-0.05801	-0.44794	-0.04395
	-0.45194	-0.05981	-0.45194	-0.04502
	-0.45594	-0.06184	-0.45594	-0.04611
	-0.45994	-0.06386	-0.45994	-0.04732
	-0.46395	-0.06594	-0.46395	-0.04865
	-0.46795	-0.06826	-0.46795	-0.04998
	-0.47195	-0.07057	-0.47195	-0.05118
	-0.47595	-0.07293	-0.47595	-0.05274
	-0.47995	-0.0771	-0.47995	-0.05399
	-0.48395	-0.07739	-0.48395	-0.05599
	-0.48795	-0.08167	-0.48795	-0.05694
	-0.49195	-0.0856	-0.49195	-0.05828
	-0.49595	-0.08704	-0.49595	-0.05944

## Sheet: Figure 4b
Figure 4b	SWV of the LH aptamer sensor in PBS and then in undiluted hypothalamic amenorrhoea serum
	Potential	PBS	PBS	PBS	HA	HA	HA
	-0.49595	0	0	0	0	0	0
	-0.49195	0.16488	0.05345	0	0	0.02821	0
	-0.48795	0	0	0.04546	0.01366	0	0.009
	-0.48395	0.12901	0.05055	0	0.00231	0.0002425	0.00284
	-0.47995	0	0	0.0605	0.0097	0	0
	-0.47595	0.10856	0.05008	0	0	0.02046	0.00359
	-0.47195	0	0	0.05557	0.0142	0.00394	0.00175
	-0.46795	0.1098	0.04068	0	0	0.01511	0
	-0.46395	0	0	0.05313	0.0224	0.00116	0
	-0.45994	0.12942	0.04379	0	0	0.0147	0
	-0.45594	0	0	0.03987	0.01953	0	0.01253
	-0.45194	0.03705	0.01801	0	0	0.00614	0.00108
	-0.44794	0.0238	0.01165	0.0026	0.000370068	0.00405	0.000815039
	-0.44394	0.03142	0.01384	0	0	0.00433	0
	-0.43994	0.02045	0.00663	0.00285	0.00114	0.00289	0
	-0.43594	0.02779	0.0082	0	7.5e-05	0.00143	0.000369167
	-0.43194	0.01745	0.00253	0.00255	0.000765	0	0.0006075
	-0.42794	0.02274	0.00655	0	0	8.375e-05	0.00108
	-0.42394	0.01135	0.00107	0.00246	0.00018625	0	0.000914167
	-0.41994	0.01757	0.00391	0	0	0.000706501	0
	-0.41594	0.00687	0	0.00321	0.00096125	0.000779502	0.000590833
	-0.41194	0.01466	0.0029	0	0	0.00172	0
	-0.40794	0.00439	0	0.00246	0.00206	0.00136	0
	-0.40394	0.01152	0.00175	0	0.00322	0.00369	0
	-0.39994	0.00139	0	0.00208	0.00639	0.00594	0.00265
	-0.39594	0.01067	0.00243	0	0.00808	0.00948	0.00442
	-0.39194	0.00143	0	0.00267	0.01253	0.01242	0.00729
	-0.38794	0.00985	0.00227	0	0.01543	0.01801	0.0114
	-0.38394	0.00165	0	0.00142	0.02327	0.02341	0.01844
	-0.37994	0.01003	0.00615	0	0.0294	0.033	0.02678
	-0.37594	0.00223	0.00398	0.0048	0.04057	0.04255	0.03734
	-0.37194	0.01118	0.0106	0.00403	0.05215	0.05673	0.04915
	-0.36794	0.00576	0.0073	0.01056	0.06926	0.07192	0.06455
	-0.36394	0.01747	0.01334	0.00908	0.08797	0.09085	0.08329
	-0.35994	0.01411	0.01207	0.01753	0.11157	0.11068	0.1061
	-0.35594	0.02713	0.02038	0.01662	0.13537	0.13614	0.13079
	-0.35194	0.02623	0.02138	0.02515	0.16492	0.16434	0.16109
	-0.34794	0.04143	0.03197	0.02817	0.19363	0.19538	0.19364
	-0.34394	0.04208	0.0355	0.03977	0.2286	0.22849	0.22911
	-0.33994	0.05949	0.04993	0.04675	0.26404	0.26628	0.26621
	-0.33594	0.06458	0.05634	0.06213	0.30402	0.30319	0.30547
	-0.33194	0.08373	0.07275	0.07176	0.34223	0.34425	0.34608
	-0.32794	0.09128	0.0846	0.08888	0.38358	0.38507	0.38711
	-0.32394	0.115	0.10466	0.10115	0.42233	0.42486	0.42614
	-0.31994	0.12812	0.12115	0.12318	0.46278	0.46466	0.4654
	-0.31594	0.15656	0.14645	0.1413	0.49817	0.50341	0.50097
	-0.31194	0.17368	0.16799	0.16857	0.53502	0.53836	0.53568
	-0.30794	0.20784	0.19912	0.19499	0.5646	0.56947	0.56498
	-0.30394	0.23077	0.22576	0.2274	0.59221	0.59631	0.59023
	-0.29994	0.27026	0.26283	0.25691	0.61271	0.61908	0.61337
	-0.29594	0.29924	0.29437	0.29632	0.6328	0.63406	0.63104
	-0.29194	0.34255	0.33488	0.33093	0.6428	0.64641	0.64175
	-0.28794	0.37585	0.36832	0.37137	0.64945	0.65022	0.64752
	-0.28394	0.42203	0.40889	0.40886	0.64753	0.65046	0.64639
	-0.27994	0.45749	0.443	0.45015	0.64301	0.64178	0.64029
	-0.27594	0.5009	0.48466	0.48602	0.62952	0.62793	0.62789
	-0.27194	0.53163	0.5176	0.52437	0.61357	0.60766	0.61119
	-0.26794	0.56865	0.55424	0.55512	0.58904	0.58653	0.5878
	-0.26394	0.59243	0.57967	0.58692	0.56434	0.55852	0.56319
	-0.25994	0.62051	0.60562	0.60957	0.53234	0.5281	0.53286
	-0.25594	0.63395	0.61971	0.63029	0.50226	0.49317	0.50116
	-0.25194	0.65106	0.63545	0.63991	0.46625	0.45835	0.4674
	-0.24794	0.64947	0.63716	0.6443	0.43213	0.41947	0.43259
	-0.24394	0.65033	0.63816	0.6392	0.3929	0.38489	0.3959
	-0.23994	0.63514	0.62645	0.62982	0.35785	0.34848	0.36012
	-0.23594	0.62419	0.61506	0.61219	0.31952	0.31284	0.32399
	-0.23194	0.59843	0.59281	0.59304	0.28725	0.27917	0.28898
	-0.22794	0.57457	0.57024	0.5643	0.25354	0.2477	0.25594
	-0.22394	0.53879	0.53725	0.53534	0.22566	0.2184	0.22684
	-0.21994	0.51062	0.50639	0.5006	0.19545	0.19294	0.19694
	-0.21594	0.46948	0.46908	0.46498	0.17188	0.1681	0.17439
	-0.21194	0.43729	0.43367	0.42609	0.14828	0.14687	0.15127
	-0.20794	0.39531	0.39436	0.39084	0.13037	0.12694	0.1321
	-0.20394	0.36212	0.35971	0.35154	0.11038	0.11168	0.11426
	-0.19994	0.3229	0.32064	0.31733	0.0966	0.09565	0.09923
	-0.19594	0.29339	0.28855	0.28376	0.08262	0.08374	0.08492
	-0.19194	0.25758	0.2544	0.25379	0.07287	0.0727	0.07249
	-0.18794	0.22961	0.2279	0.22396	0.0604	0.06441	0.06214
	-0.18394	0.19804	0.19695	0.19863	0.05257	0.0568	0.05457
	-0.17994	0.17563	0.17422	0.1744	0.04184	0.0523	0.04619
	-0.17594	0.15039	0.14908	0.15349	0.03813	0.04487	0.04212
	-0.17194	0.13334	0.13073	0.13291	0.03044	0.04006	0.0365
	-0.16794	0.1139	0.11168	0.11624	0.02859	0.03299	0.03404
	-0.16394	0.10104	0.0988	0.09967	0.02128	0.02857	0.03018
	-0.15994	0.08392	0.08272	0.0864	0.01978	0.02359	0.02769
	-0.15594	0.07557	0.07309	0.07377	0.01405	0.02103	0.02506
	-0.15194	0.06368	0.06111	0.06379	0.01312	0.01651	0.02432
	-0.14794	0.05861	0.05512	0.05591	0.00809	0.01295	0.02021
	-0.14394	0.04834	0.04598	0.04968	0.0093	0.01001	0.01988
	-0.13994	0.04503	0.04158	0.0411	0.0056	0.00926	0.01725
	-0.13594	0.03876	0.03362	0.03684	0.00664	0.00779	0.0157
	-0.13194	0.03829	0.03142	0.03155	0.00283	0.0083	0.01279
	-0.12794	0.03192	0.02715	0.02721	0.00464	0.00652	0.01372
	-0.12394	0.03221	0.02588	0.02378	0.00256	0.00534	0.0092
	-0.11994	0.0295	0.02404	0.02099	0.00398	0.00404	0.009
	-0.11594	0.03091	0.02428	0.01845	0.00239	0.00266	0.00572
	-0.11194	0.02953	0.02312	0.01748	0.00526	0.00142	0.00519
	-0.10794	0.03026	0.02405	0.01655	0.0016	0.00174	0.00226
	-0.10394	0.02679	0.0203	0.01638	0.003	0.00201	0.00184
	-0.09994	0.02697	0.02009	0.01605	0.00066977	0.00244	0.000319585
	-0.09594	0.02342	0.01738	0.01555	0.00296	0.00181	0.000449852
	-0.09194	0.02502	0.01801	0.01415	0	0.00279	0
	-0.08794	0.02176	0.0171	0.01402	0.00327	0.0019	0.00174
	-0.08394	0.02243	0.01736	0.0146	0.000555463	0.00201	0
	-0.07994	0.01977	0.01648	0.01462	0.00392	0.000341862	0.00106
	-0.07594	0.01959	0.01628	0.01404	0.00243	0.00117	0
	-0.07194	0.01648	0.01425	0.01352	0.00652	0	0.00102
	-0.06794	0.01723	0.01455	0.01199	0.00381	3.69569e-05	0.000192514
	-0.06394	0.01425	0.01224	0.01342	0.00623	0	0.0011
	-0.05994	0.01293	0.01158	0.01362	0.00464	0.000684718	0
	-0.05594	0.01134	0.00983	0.01276	0.00898	0.00247	0.000708731
	-0.05194	0.01247	0.00923	0.01	0.00683	0.0043	0
	-0.04794	0.00904	0.00712	0.01065	0.00936	0.00488	0.00104
	-0.04394	0.00842	0.00676	0.00806	0.00745	0.00778	0
	-0.03994	0	0.00584	0	0.03796	0	0.01521
	-0.03594	0.01519	0.00686	0.00372	0	0.01628	0
	-0.03194	0.00421	0.00469	0.00654	0.01859	0	0.02581
	-0.02794	0.02055	0.00532	0.00428	0	0.03112	0
	-0.02394	0	0.000772037	0.01853	0.04001	0.01341	0.01186
	-0.01994	0.00914	0.000477202	0	0	0.00877	0
	-0.01594	0.00484	0	0	0.02284	0.01118	0.01967
	-0.01194	0	0.000830617	0	0	0.01136	0
	-0.00794	0	0.000431854	0.01345	0.0186	0.01117	0.01285
	-0.00394	0.01033	0.00144	0	0	0.01972	0
	6.24657e-05	0	0	0	0	0	0

[truncated: 10 more sheets: Figure 4c, Figure 4d, Figure 4e, Figure 5b & c, Figure 5 d - i, Sup Fig. 1a, Sub Fig. 1b, Sub Fig. 3c, Sub Fig. 4, Sub Fig. 5]
